# Supplementary material for: Orchard Sports Injury and Illness Classification System (OSIICS) version 16: Updated female athlete codes and Italian and Spanish translations
Source: JSAMS Plus. 2025 Oct 31;6:100119. doi: 10.1016/j.jsampl.2025.100119 (PMC13008443; doi:10.1016/j.jsampl.2025.100119)
Supplement: Multimedia component 1 [file mmc1.xlsx]

## Sheet: IOC Consensus Categories
Table # Recommended categories of body regions and areas for injuries.
Region	Body area	OSIICS	Notes
Head and neck	Head	H	Includes facial, brain (concussion), eyes, ears, teeth
	Neck	N	Cervical spine, throat
Upper limb	Shoulder	S	Includes clavicle, scapula, rotator cuff, biceps tendon origin
	Upper arm	U
	Elbow	E	Ligaments, insertional biceps and triceps tendon
	Forearm	R	Includes non-articular radius & ulna injuries
	Wrist	W	Carpus
	Hand	P	Includes finger, thumb
Trunk	Chest	C	Sternum, ribs, chest organs
	Thoracic spine	D	Thoracic spine, costovertebral joints
	Lumbosacral	L	Includes lumbar spine, sacroiliac joints, sacrum, coccyx, buttock
	Abdomen	O	Below diaphragm and above inguinal canal, includes abdominal organs
Lower limb	Hip/groin	G	Hip and anterior musculoskeletal structures (e.g. pubic symphysis, proximal adductors, iliopsoas)27
	Thigh	T	Includes femur, hamstrings (including ischial tuberosity), quadriceps, mid-distal adductors
	Knee	K	Includes patella, patellar tendon, pes anserinus
	Lower leg	Q	Includes non-articular tibia & fibular injuries, calf and Achilles tendon
	Ankle	A	Includes syndesmosis, talocrural and subtalar joints
	Foot	F	Includes toes, calcaneus, plantar fascia
Unspecified	Region unspecified	Z
Multiple regions	Single injury crossing two or more regions	X
Table # Recommended categories of tissue and pathology types for injuries.
Tissue	Pathology type	OSIICS	Notes
Muscle/tendon	Muscle injury	M	Includes strain, tear, rupture, intramuscular tendon
	Muscle contusion	H
	Muscle compartment syndrome	Y
	Tendinopathy	T	Includes paratenon, related bursa, fasciopathy, partial tear, tendon subluxation (all non-rupture), enthesopathy
	Tendon rupture	R	Complete/full thickness injury; Partial tendon injuries considered to be tendinopathy
Nervous	Brain & spinal cord injury	N	Includes concussion and all forms of brain injury, and spinal cord
	Peripheral nerve Injury	N	Includes neuroma
Bone	Fracture	F	Traumatic, includes avulsion fracture, teeth
	Bone stress injury	S	Includes bone marrow edema, stress fracture, periostitis
	Bone contusion	J	Acute bony traumatic injury without fracture. Osteochondral injuries are considered ‘Joint cartilage’
	Avascular necrosis	E
	Physis injury	G	Includes apophysis
Cartilage/synovium/bursa	Cartilage	C	Includes meniscal, labral injuries and articular cartilage, osteochondral injuries
	Arthritis	A	Post traumatic osteoarthritis
	Synovitis / capsulitis	Q	Includes joint impingement
	Bursitis	B	Includes calcific bursitis, traumatic bursitis
Ligament/joint capsule	Joint sprain (ligament tear or acute instability episode)	L or D	Includes partial and complete tears plus injuries to non-specific ligaments and joint capsule; includes joint dislocations / subluxations
	Chronic instability	U
Superficial tissues/skin	Contusion (superficial)	V	Contusion, bruise, vascular damage
	Laceration	K
	Abrasion	I
Vessels	Vascular trauma	V
Stump	Stump injury	W	In amputees
Internal organs	Organ trauma	O	Includes trauma to any organ (excluding concussion), drowning, relevant for all specialized organs not mentioned elsewhere (lungs, abdominal and pelvic organs, thyroid, breast)
Non-specific	Injury without tissue type specified	P or Z	No specific tissue pathology diagnosed
Table # Recommended categories of organ system/region for illnesses.
Organ system/Region	ICD-11	OSIICS	Notes
Cardiovascular	11	MC
Dermatological	14	MD
Dental	(13)	MT
Endocrinological	5	MY
Gastrointestinal	(13)	MG
Genitourinary	16	MU	Includes renal, obstetrical, gynecological
Hematologic	3	MH
Musculoskeletal	15	MR	Includes rheumatological conditions
Neurological	8	MN
Opthalmological	9	MO
Otological	10	ME	Ear only
Psychiatric/psychological	6	MS
Respiratory	12	MP	Includes nose and throat
Thermoregulatory	(22)	MA
Multiple systems		MX
Unknown or not specified		MZ
Table # Recommended categories for etiology of illnesses.
Etiology	ICD-11	OSIICS	Notes
Allergic	(22)	MxA
Environmental–exercise-related	(23)	MxE	Heat illness, hypothermia, hyponatraemia, dehydration
Environmental – non-exercise	(22/7)	MxS	Includes sleep/wake, sunburn
Immunological/inflammatory	(4)	MxY
Infection	1	MxI	Viral, bacterial, parasitic
Neoplasm	2	MxB
Metabolic/nutritional	5	MxN
Thrombotic/haemorrhagic	(11/03)	MxV
Degenerative or chronic condition	-	MxC	Chronic acquired conditions
Developmental anomaly	20	MxJ	Includes congenital conditions
Drug-related/poisoning	22	MxD	Includes pharma, illicit
Multiple		MxX
Unknown, or not specified		MxZ

## Sheet: OSIICS 16.0 codes by IOC cats
Code	Diagnosis	Body part	Injury type	Medical System	Pathology type	Initial version
HMT	Muscular trigger point referred headache	Head	Muscle injury			13.0
HMY	Facial muscle trigger points	Head	Muscle injury			13.0
HNCA	Concussion with imaging abnormality	Head	Nerve injury			15
HNC2	Concussion with Criteria 2 video signs	Head	Nerve injury			15
HNI	Intracranial Bleed	Head	Nerve injury			13.0
HNV	Acute Concussion with visual symptoms	Head	Nerve injury			13.0
HNCT	Traumatic Encephalopathy Syndrome	Head	Nerve injury			15
HNCN	Concussion with no concerning history or signs	Head	Nerve injury			15
HNCH	Concussion in a player with a concerning history	Head	Nerve injury			15
HNCD	Concussion with delayed symptom presentation	Head	Nerve injury			15
HNC1	Concussion with Criteria 1 video signs	Head	Nerve injury			15
HN4	Cranial Nerve injury	Head	Nerve injury			9
HN3	Chronic Brain Injury	Head	Nerve injury			9
HN2	Concussion/Brain Injury	Head	Nerve injury			9
HN1	Concussion	Head	Nerve injury			9
HNCB	Concussion with abnormal biomarkers	Head	Nerve injury			15
HFX	Head/Facial fracture	Head	Fracture			13.0
HFS	Skull/cranial fracture	Head	Fracture			13.0
HFT	Avulsed/fractured tooth	Head	Fracture			13.0
HFE	Orbital floor fracture	Head	Fracture			9
HFMC	Compound fractured mandible	Head	Fracture			10
HFM	Maxillary fracture	Head	Fracture			9
HFZ	Zygoma fracture	Head	Fracture			9
HFEM	Medial Wall orbit fracture	Head	Fracture			10
HF4	Orbital fracture	Head	Fracture			9
HF3	Mandible fracture	Head	Fracture			9
HF2	Fractured frontal bone	Head	Fracture			9
HF1	Nose fracture	Head	Fracture			9
HFEZ	Other orbital fracture not otherwise specified	Head	Fracture			10
HFD	Fractured Tooth	Head	Fracture			13.0
HLT	Jaw sprain/temporomandibular joint (TMJ) symptoms	Head	Ligament			13.0
HLJ	Jaw bruising/haematoma	Head	Ligament			13.0
HLS	Facial Joint sprain/injury	Head	Ligament			13.0
HDT	Avulsed Tooth	Head	Joint sprain			13.0
HDX	Facial Dislocation	Head	Joint sprain			13.0
HD1	Jaw dislocation	Head	Joint sprain			9
HVB	Epistaxis	Head	Contusion/vascular			13.0
HVX	Other bruising/haematoma not otherwise specified	Head	Contusion/vascular			13.0
HVS	Septal haematoma	Head	Contusion/vascular			13.0
HVM	Mouth bruising/haematoma	Head	Contusion/vascular			13.0
HVP	Periorbital bruising/haematoma	Head	Contusion/vascular			13.0
HVO	Ear bruising/haematoma	Head	Contusion/vascular			13.0
HVN	Nose contusion/haematoma	Head	Contusion/vascular			13.0
HVL	Scalp bruising/haematoma	Head	Contusion/vascular			13.0
HVC	Cauliflower Ear (chronic)	Head	Contusion/vascular			13.0
HV1	Head/facial contusion/haematoma	Head	Contusion/vascular			9
HVE	Eye bruising/haematoma	Head	Contusion/vascular			13.0
HKXN	Head laceration location unspecified/or multiple not requiring suturing	Head	Laceration			10
HKM	Mucosal laceration not requiring suturing	Head	Laceration			9
HKMS	Mucosal laceration requiring suturing	Head	Laceration			10
HKN	Nose laceration not requiring suturing	Head	Laceration			9
HKNS	Nose laceration requiring suturing	Head	Laceration			10
HKP	Perforating mouth laceration	Head	Laceration			13.0
HKPS	Perforating mouth laceration requiring suturing	Head	Laceration			10
HKS	Scalp laceration	Head	Laceration			13.0
HKT	Tongue laceration	Head	Laceration			13.0
HKTS	Tongue laceration requiring suturing	Head	Laceration			10
HKXQ	Complication of head laceration including infection	Head	Laceration			10
HKXS	Head laceration location unspecified/or multiple requiring suturing	Head	Laceration			10
HKZ	Facial laceration not requiring suturing	Head	Laceration			13.0
HKLN	Eyelid laceration not requiring suturing	Head	Laceration			10
HKB	Eyebrow laceration not requiring suturing	Head	Laceration			9
HKZS	Facial laceration requiring suturing	Head	Laceration			10
HKTN	Tongue laceration not requiring suturing	Head	Laceration			10
HK2	Eyelid laceration	Head	Laceration			9
HKKS	Lip laceration requiring suturing	Head	Laceration			10
HK1	Head/facial laceration	Head	Laceration			9
HKC	Cheek laceration not requiring suturing	Head	Laceration			9
HKBS	Eyebrow laceration requiring suturing	Head	Laceration			10
HKCS	Cheek laceration requiring suturing	Head	Laceration			10
HKE	Eyelid laceration requiring suturing	Head	Laceration			9
HKK	Lip laceration	Head	Laceration			13.0
HKES	Ear laceration requiring suturing	Head	Laceration			10
HKF	Forehead laceration not requiring suturing	Head	Laceration			9
HKHS	Forehead laceration requiring suturing	Head	Laceration			10
HKJ	Chin laceration	Head	Laceration			9
HKE1	Ear laceration	Head	Laceration			13.0
HIK	Lip abrasion not requiring suturing	Head	Abrasion			13.0
HIS	Scalp abrasion	Head	Abrasion			13.0
HIM	Mouth abrasion	Head	Abrasion			13.0
HIJ	Chin abrasion	Head	Abrasion			13.0
HIH	Forehead abrasion	Head	Abrasion			13.0
HIF	Facial abrasion not otherwise specified	Head	Abrasion			13.0
HIC	Cheek abrasion	Head	Abrasion			13.0
HIB	Eyebrow abrasion	Head	Abrasion			13.0
HIE	Ear abrasion	Head	Abrasion			13.0
HIN	Nose abrasion	Head	Abrasion			13.0
HOE	Ear trauma	Head	Organ trauma			13.0
HOX	Head Organ Damage	Head	Organ trauma			13.0
HOU	Corneal Abrasion	Head	Organ trauma			9
HORH	Traumatic retinal haemorrhage	Head	Organ trauma			15
HOR	Retinal detachment	Head	Organ trauma			9
HOO	Eye foreign body - not otherwise specified	Head	Organ trauma			13.0
HOL	Contact lens displacement	Head	Organ trauma			9
HOF	Eye foreign body - Corneal	Head	Organ trauma			9
HODL	Subluxed Tooth	Head	Organ trauma			10
HOC	Conjunctival haematoma	Head	Organ trauma			13.0
HO2	Perforated ear drum	Head	Organ trauma			9
HO1	Eye injury/trauma	Head	Organ trauma			9
HOH	Hyphema	Head	Organ trauma			9
HP1	Functional head pain	Head	Pain without tissue type specified			13.0
HPY	Facial muscle strain	Head	Pain without tissue type specified			13.0
HZ1	Headache/pain undiagnosed	Head	Unknown			9
HZC2	Head impact (not concussion) with Criteria 2 video signs	Head	Unknown			15
HZN	Head/neck impact not diagnosed as concussion	Head	Unknown			13.0
HZX	Head Injuries	Head	Unknown			13.0
NMT	Neck muscle soreness/spasm/torticollis	Neck	Muscle injury			13.0
NM1	Neck muscle strain	Neck	Muscle injury			9
NH1	Neck contusion/haematoma	Neck	Muscle contusion			9
NNX	Neurological Neck Injury	Neck	Nerve injury			13.0
NN4	Cervical spinal cord concussion	Neck	Nerve injury			9
NN3	Cervical spinal canal stenosis	Neck	Nerve injury			9
NN1	Cervical nerve root compression/stretch	Neck	Nerve injury			9
NN2	Cervical spinal cord injury	Neck	Nerve injury			9
NF1	Stable cervical fracture/s	Neck	Fracture			9
NF2	Unstable cervical fracture/s	Neck	Fracture			9
NFC	Cervical Fracture/s	Neck	Fracture			13.0
NFS	Avulsion fracture/s cervical spine (e.g. spinous process fracture)	Neck	Fracture			13.0
NFX	Neck Fracture	Neck	Fracture			13.0
NSX	Cervical stress fracture	Neck	Bone stress injury			13.5
NC1	Cervical disc Injury	Neck	Cartilage			9
NC2	Cervical disc degeneration	Neck	Cartilage			9
NCP	Cervical Disc Prolapse	Neck	Cartilage			13.0
NCL	Cervical Disc sprain	Neck	Cartilage			13.0
NAX	Cervical spinal column degenerative disc disease/arthritis	Neck	Arthritis			13.0
NA1	Cervical facet joint arthritis	Neck	Arthritis			9
NL1	Facet Joint/Neck Ligament sprain	Neck	Ligament			9
NLW	Whiplash/neck sprain	Neck	Ligament			13.0
NUS	Cervical Subluxation/instability	Neck	Chronic instability			13.0
NQF	Cervical Spine facet joint synovitis/pain	Neck	Synovitis / capsulitis			16
NKX	Neck Laceration	Neck	Laceration			13.0
NKXQ	Complication of neck laceration including infection	Neck	Laceration			10
NKXS	Neck laceration requiring suturing	Neck	Laceration			10
NK1	Neck laceration not requiring suturing	Neck	Laceration			9
NIX	Neck abrasion	Neck	Abrasion			13.0
NO1	Foreign body in larynx	Neck	Organ trauma			9
NOF	Laryngeal fracture	Neck	Organ trauma			13.0
NOL	Laryngeal trauma	Neck	Organ trauma			13.0
NOX	Neck Organ Damage	Neck	Organ trauma			13.0
NPM	Neck muscle and/or tendon strain/spasm/trigger points	Neck	Pain without tissue type specified			13.0
NP1	Cervical functional pain	Neck	Pain without tissue type specified			9
NPH	Cervicogenic headache	Neck	Pain without tissue type specified			13.0
NZZ	Neck Injuries	Neck	Unknown			13.0
NZX	Neck Pain/Injury Not Otherwise Specified	Neck	Unknown			13.0
NZO	Post neck surgery	Neck	Unknown			13.0
NZ1	Neck pain undiagnosed	Neck	Unknown			9
NZS	Structural Abnormality Cervical Spine	Neck	Unknown			13.0
SML	Latissimus dorsi muscle strain	Shoulder	Muscle injury			9
SMZ	Other shoulder muscle injury not elsewhere specified	Shoulder	Muscle injury			13.0
SMY	Shoulder muscle trigger points/posterior muscle soreness	Shoulder	Muscle injury			13.0
SMP	Pectoralis major muscle strain	Shoulder	Muscle injury			9
SMD	Deltoid muscle injury	Shoulder	Muscle injury			13.0
SM1	Muscle strain, shoulder region	Shoulder	Muscle injury			9
SMR	Rotator Cuff muscle injury	Shoulder	Muscle injury			13.0
SH1	Shoulder contusion/haematoma	Shoulder	Muscle contusion			9
SHA	A/C Joint contusion	Shoulder	Muscle contusion			13.0
SHD	Deltoid haematoma	Shoulder	Muscle contusion			9
SHM	Shoulder muscle haematoma	Shoulder	Muscle contusion			13.0
SHZ	Shoulder region contusion	Shoulder	Muscle contusion			13.0
STI	Other Infraspinatus tendon injury Not otherwise specified	Shoulder	Tendinopathy			9
ST1	Rotator cuff tendon pathology	Shoulder	Tendinopathy			9
ST3	Calcific tendinopathy	Shoulder	Tendinopathy			13.0
STB	Proximal biceps tendon injury	Shoulder	Tendinopathy			9
STC	Subscapularis Tendon Injury	Shoulder	Tendinopathy			13.0
STD	Subacromial impingement	Shoulder	Tendinopathy			13.0
STP	Other pec major tendon injury not otherwise specified	Shoulder	Tendinopathy			13.0
STF	Acute anterior internal impingement	Shoulder	Tendinopathy			9
ST2	Biceps tendinopathy	Shoulder	Tendinopathy			9
STIX	Infraspinatus tendon injury	Shoulder	Tendinopathy			10
STM	Multiple tendon injury	Shoulder	Tendinopathy			13.0
STO	Other biceps tendon injury not otherwise specified	Shoulder	Tendinopathy			13.0
STZ	Shoulder tendon injury not otherwise specified	Shoulder	Tendinopathy			13.0
STU	Other Subscapularis tendon injury not otherwise specified	Shoulder	Tendinopathy			9
STS	Supraspinatus tendinopathy	Shoulder	Tendinopathy			9
STE	Shoulder impingement/Synovitis	Shoulder	Tendinopathy			9
ST4	Supraspinatus tendon tear partial thickness	Shoulder	Tendinopathy			13.0
SRS	Supraspinatus tendon rupture full thickness	Shoulder	Tendon rupture			9
SR1	Subscapularis tendon rupture	Shoulder	Tendon rupture			13.0
SRI	Infraspinatus tendon rupture	Shoulder	Tendon rupture			9
SR3	Pec Major tendon rupture	Shoulder	Tendon rupture			13.0
SR2	Rupture of long head of biceps tendon	Shoulder	Tendon rupture			9
SN3	Thoracic Outlet Syndrome (neural)	Shoulder	Nerve injury			9
SN1	Brachial plexus traction injury/burner/stinger	Shoulder	Nerve injury			9
SN2	Isolated axillary nerve palsy	Shoulder	Nerve injury			9
SNX	Shoulder Neurological injury	Shoulder	Nerve injury			13.0
SN4	Suprascapular nerve entrapment or palsy	Shoulder	Nerve injury			9
SF2	Scapula fracture	Shoulder	Fracture			9
SFS	Hill Sachs compression fracture	Shoulder	Fracture			13.0
SFA	Fracture dislocation A/C joint	Shoulder	Fracture			13.0
SFX	Shoulder Fractures	Shoulder	Fracture			13.0
SFR	Refracture clavicle through callus	Shoulder	Fracture			9
SFO	Fracture outer third clavicle	Shoulder	Fracture			9
SFM	Fracture middle third clavicle	Shoulder	Fracture			9
SFI	Fracture inner third clavicle	Shoulder	Fracture			9
SFHT	Fracture greater tuberosity humerus	Shoulder	Fracture			10
SFC	Clavicular fracture	Shoulder	Fracture			13.0
SFB	Fractured glenoid /bony Bankart lesion	Shoulder	Fracture			13.0
SF3	Fracture neck of humerus	Shoulder	Fracture			9
SSZ	Other bony/overuse injuries not elsewhere classified	Shoulder	Bone stress injury			13.0
SSX	Shoulder stress/Overuse injuries incl stress fractures	Shoulder	Bone stress injury			13.0
SSF	Shoulder bony stress/over use injury	Shoulder	Bone stress injury			13.0
SS1	Stress fracture coracoid process	Shoulder	Bone stress injury			9
SSA	A/C joint stress/overuse injury	Shoulder	Bone stress injury			13.0
SGS	Traction injury to apophysis at shoulder	Shoulder	Physis injury			13.0
SGO	Osteochondrosis shoulder	Shoulder	Physis injury			13.0
SCP	Posterior shoulder dislocation with posterior labral lesion	Shoulder	Cartilage			9
SC1	Shoulder chondral lesion	Shoulder	Cartilage			9
SCB	Shoulder dislocation with labral Bankart lesion	Shoulder	Cartilage			9
SCL	Glenohumeral joint sprain with chondral/labral damage (incl SLAP tear)	Shoulder	Cartilage			13.0
SCS	Superior Labrum Anterior and Posterior (SLAP) lesion shoulder	Shoulder	Cartilage			9
SCH	Shoulder dislocation with humeral avulsion of the glenohumeral ligament (HAGL)	Shoulder	Cartilage			9
SAA	A/C joint arthritis	Shoulder	Arthritis			9
SA1	Glenohumeral osteoarthritis (O/A)	Shoulder	Arthritis			9
SA2	A/C joint chronic pain	Shoulder	Arthritis			9
SAO	Osteolysis of distal clavicle	Shoulder	Arthritis			9
SAX	Shoulder Osteoarthritis	Shoulder	Arthritis			13.0
SQF	Adhesive capsulitis/frozen shoulder	Shoulder	Synovitis / capsulitis			13.0
SQP	Acute posterior internal impingement	Shoulder	Synovitis / capsulitis			13.0
SQE	Internal impingement of the shoulder	Shoulder	Synovitis / capsulitis			13.0
SQC	Cervical rib	Shoulder	Synovitis / capsulitis			13.0
SQB	Chronic internal impingement	Shoulder	Synovitis / capsulitis			13.0
SBC	Other chronic subacromial impingement	Shoulder	Bursitis			13.0
SBI	Instability associated subacromial impingement	Shoulder	Bursitis			13.0
SBS	Acute subacromial impingement	Shoulder	Bursitis			13.0
SL1	Glenohumeral joint sprains	Shoulder	Ligament			9
SL2	Acromioclavicular (A/C) joint sprain	Shoulder	Ligament			13.0
SLA	Grade 1 A/C joint sprain	Shoulder	Ligament			13.0
SLD	Grade 3 A/C joint dislocation	Shoulder	Ligament			13.0
SLI	Glenohumeral ligament sprain	Shoulder	Ligament			9
SLJ	Grade 2 A/C joint sprain	Shoulder	Ligament			13.0
SDU	Shoulder dislocation with other or unspecified neurological injury	Shoulder	Joint sprain			13.0
SD1	Dislocated shoulder	Shoulder	Joint sprain			9
SD2	Grade 4-6 A/C joint dislocation	Shoulder	Joint sprain			9
SDA	Shoulder dislocation (anterior)	Shoulder	Joint sprain			13.0
SDG	Glenohumeral ligament tear	Shoulder	Joint sprain			13.0
SDI	Inferior shoulder dislocation	Shoulder	Joint sprain			9
SDN	Shoulder dislocation with axillary nerve injury	Shoulder	Joint sprain			13.0
SDP	Posterior shoulder dislocation	Shoulder	Joint sprain			9
SDS	Acute shoulder subluxation	Shoulder	Joint sprain			13.0
SU1	Chronic Shoulder instability	Shoulder	Chronic instability			9
SUA	Anterior shoulder instability	Shoulder	Chronic instability			9
SUC	A/C Joint instability/recurrent sprains	Shoulder	Chronic instability			13.0
SUP	Posterior shoulder instability	Shoulder	Chronic instability			9
SVT	Shoulder vascular thoracic outlet injury	Shoulder	Contusion/vascular			13.0
SVV	Subclavian vein obstruction	Shoulder	Contusion/vascular			13.0
SKXQ	Complication of shoulder laceration including infection	Shoulder	Laceration			10
SKXS	Shoulder laceration requiring suturing	Shoulder	Laceration			10
SK1	Shoulder laceration not requiring suturing	Shoulder	Laceration			9
SIX	Shoulder Soft Tissue Abrasion	Shoulder	Abrasion			13.0
SPZ	Shoulder pain without tissue type specified	Shoulder	Pain without tissue type specified			13.0
SZ1	Shoulder pain undiagnosed	Shoulder	Unknown			9
SZS	Post shoulder surgery	Shoulder	Unknown			13.0
SZR	Post shoulder reconstruction	Shoulder	Unknown			13.0
SZP	Shoulder Pain/Injury not otherwise specified	Shoulder	Unknown			13.0
SZA	Post A/C joint surgery	Shoulder	Unknown			13.0
UMD	Upper arm delayed onset muscle soreness (DOMS)	Upper Arm	Muscle injury			13.0
UMT	Triceps muscle strain	Upper Arm	Muscle injury			9
UM1	Biceps muscle strain	Upper Arm	Muscle injury			9
UMY	Upper arm muscle trigger points/pain	Upper Arm	Muscle injury			13.0
UMX	Upper Arm Muscle Strain/Spasm/Trigger points	Upper Arm	Muscle injury			13.0
UH1	Biceps haematoma	Upper Arm	Muscle contusion			9
UH3	Triceps Haematoma	Upper Arm	Muscle contusion			13.0
UHM	Upper arm myositis ossificans	Upper Arm	Muscle contusion			9
UHZ	Other Upper arm soft tissue bruising/haematoma	Upper Arm	Muscle contusion			13.0
UHX	Upper Arm Soft Tissue Bruising/Haematoma	Upper Arm	Muscle contusion			13.0
UHT	Upper arm muscle bruising/haematoma	Upper Arm	Muscle contusion			9
UT8	Upper Arm Tendon Injury	Upper Arm	Tendinopathy			13.0
UR1	Pectoralis major tendon injury	Upper Arm	Tendon rupture			9
UN1	Median nerve injury upper arm	Upper Arm	Nerve injury			9
UNU	Ulnar nerve injury upper arm	Upper Arm	Nerve injury			13.0
UNS	Musculocutaneous nerve injury upper arm	Upper Arm	Nerve injury			13.0
UNR	Radial nerve injury upper arm	Upper Arm	Nerve injury			9
UNX	Upper Arm neurological injury	Upper Arm	Nerve injury			13.0
UFH	Humerus fracture	Upper Arm	Fracture			13.0
UF1	Midshaft humerus fracture	Upper Arm	Fracture			9
UFX	Upper Arm Fracture	Upper Arm	Fracture			13.0
US1	Stress fracture humerus	Upper Arm	Bone stress injury			13.0
USX	Upper Arm Bony Stress /Overuse Injury	Upper Arm	Bone stress injury			13.0
USF	Humerus stress fracture involving cortex	Upper Arm	Bone stress injury			13.0
UJX	Humerus bone contusion	Upper Arm	Bone contusion			13.0
UGL	Little leaguers' shoulder	Upper Arm	Physis injury			13.0
UK1	Upper arm laceration	Upper Arm	Laceration			9
UIX	Upper Arm Abrasion	Upper Arm	Abrasion			13.0
UISP	Upper arm skin pressure injury	Upper Arm	Abrasion			16
UWS	stump pressure injury upper arm	Upper Arm	Stump injury			13.0
UWI	Infection of stump upper arm	Upper Arm	Stump injury			13.0
UPS	Upper arm soft tissue overuse injury (e.g. periostitis)	Upper Arm	Pain without tissue type specified			13.0
UPZ	Other Upper Arm Overuse Injury	Upper Arm	Pain without tissue type specified			13.0
UZX	Upper Arm Pain/Injury not otherwise specified	Upper Arm	Unknown			13.0
EMX	Elbow muscle strain/spasm/trigger points	Elbow	Muscle injury			13.0
ETB	Distal biceps tendinopathy	Elbow	Tendinopathy			13.0
ETC	Elbow Tendon Injury Combined	Elbow	Tendinopathy			13.0
ETF	Common flexor origin tear	Elbow	Tendinopathy			13.0
ET2	Golfer's elbow (medial epicondyle pain)	Elbow	Tendinopathy			9
ET3	Distal triceps tendinopathy	Elbow	Tendinopathy			9
ETE	Common extensor origin tear	Elbow	Tendinopathy			13.0
ET1	Tennis elbow (lateral epicondyle pain)	Elbow	Tendinopathy			9
ETT	Distal triceps tendon injury	Elbow	Tendinopathy			13.0
ER1	Distal biceps tendon rupture	Elbow	Tendon rupture			9
ER2	Distal triceps tendon rupture	Elbow	Tendon rupture			9
EN1	Ulnar neuropathy, elbow	Elbow	Nerve injury			9
EN2	Other nerve entrapment, elbow	Elbow	Nerve injury			9
EFU	Fractured olecranon	Elbow	Fracture			13.0
EF3	Fractured radial head	Elbow	Fracture			9
EFX	Elbow Fractures	Elbow	Fracture			13.0
EFR	Avulsion fracture proximal radius	Elbow	Fracture			13.0
EFH	Supracondylar humeral fracture	Elbow	Fracture			13.0
EFM	Avulsion fracture elbow multiple locations or location unspecified	Elbow	Fracture			13.0
EF1	Avulsion fracture distal humerus	Elbow	Fracture			9
EF2	Fractured humeral condyle(s)	Elbow	Fracture			9
ES1	Elbow stress fracture	Elbow	Bone stress injury			13.0
EJX	Elbow bone bruise	Elbow	Bone contusion			13.0
EEP	Panner disease (elbow avascular necrosis)	Elbow	Avascular necrosis			13.0
EGC	Capitellar osteochondrosis	Elbow	Physis injury			13.0
EGT	Traction injury to apophysis at elbow	Elbow	Physis injury			13.0
EGM	Apophysitis medial epicondyle elbow	Elbow	Physis injury			13.0
ECL	Loose Body in Elbow	Elbow	Cartilage			9
EC1	Chondral lesion elbow (+/- loose bodies)	Elbow	Cartilage			9
ECO	Osteochondrosis elbow	Elbow	Cartilage			9
EA1	Elbow osteoarthritis	Elbow	Arthritis			9
EQ1	Elbow atraumatic synovitis	Elbow	Synovitis / capsulitis			13.0
EQ4	Elbow posterior impingement/synovitis	Elbow	Synovitis / capsulitis			13.0
EB1	Elbow olecranon bursitis	Elbow	Bursitis			13.0
EL1	Elbow ulna/medial collateral ligament (UCL) strain or tear	Elbow	Ligament			9
ELZ	Other elbow strain not otherwise specified	Elbow	Ligament			13.0
ELR	Elbow UCL rupture/grade 3 tear	Elbow	Ligament			13.0
ELM	Elbow UCL injury and common flexor origin tear	Elbow	Ligament			13.0
ELA	Elbow hyperextension +/- strain anterior elbow structures	Elbow	Ligament			13.0
ELJ	Sprained/jarred elbow	Elbow	Ligament			13.0
ED2	Dislocated radial head	Elbow	Joint sprain			9
EDA	Anterior elbow dislocation	Elbow	Joint sprain			9
EDP	Posterior elbow dislocation	Elbow	Joint sprain			9
ED1	Dislocated elbow	Elbow	Joint sprain			9
EU1	Elbow valgus instability	Elbow	Chronic instability			9
EU2	Elbow posterolateral instability	Elbow	Chronic instability			9
EUX	Elbow Instability	Elbow	Chronic instability			13.0
EV1	Elbow contusion/haematoma	Elbow	Contusion/vascular			13.0
EKX	Elbow laceration	Elbow	Laceration			13.0
EK1	Elbow laceration deep	Elbow	Laceration			9
EISP	Elbow skin pressure injury	Elbow	Abrasion			16
EI1	Elbow abrasion superficial	Elbow	Abrasion			9
EII	Complication of elbow laceration including infection	Elbow	Abrasion			13.0
EWI	Infection of stump elbow	Elbow	Stump injury			13.0
EWS	stump pressure injury elbow	Elbow	Stump injury			13.0
EPX	Elbow pain without tissue type specified	Elbow	Pain without tissue type specified			13.0
EZZ	Elbow Pain/Injury not otherwise specified	Elbow	Unknown			13.0
EZ1	Elbow pain undiagnosed	Elbow	Unknown			9
EZS	Post elbow surgery	Elbow	Unknown			13.0
EZX	Elbow Injuries	Elbow	Unknown			13.0
RMF	Forearm flexor muscle strain	Forearm	Muscle injury			13.0
RMT	Forearm muscle soreness	Forearm	Muscle injury			13.0
RME	Forearm extensor muscle strain	Forearm	Muscle injury			13.0
RM1	Forearm Muscle Injury	Forearm	Muscle injury			9
RH1	Forearm contusion/haematoma	Forearm	Muscle contusion			9
RYC	Forearm compartment syndrome	Forearm	Muscle compartment syndrome			13.0
RTI	Intersection syndrome	Forearm	Tendinopathy			13.0
RTY	Forearm extensor tenosynovitis	Forearm	Tendinopathy			13.0
RTS	Forearm splints/medial ulnar stress syndrome	Forearm	Tendinopathy			13.0
RTF	Forearm flexor tendon injury	Forearm	Tendinopathy			13.0
RTE	Forearm extensor tendon injury	Forearm	Tendinopathy			13.0
RT1	Forearm extensor tendinopathy	Forearm	Tendinopathy			9
RTX	Forearm Tendon Injury	Forearm	Tendinopathy			13.0
RNX	Forearm Neurological Injury	Forearm	Nerve injury			13.0
RFM	Fractured ulna midshaft	Forearm	Fracture			9
RFB	Fracture radius and ulna midshaft	Forearm	Fracture			9
RF1	Fractured forearm bone(s)	Forearm	Fracture			9
RFA	Monteggia Fracture - midshaft ulna fracture and dislocation radial head at elbow	Forearm	Fracture			13.0
RFC	Colles fracture radius	Forearm	Fracture			9
RFR	Fracture radius midshaft	Forearm	Fracture			13.0
RFG	Galeazzi fracture - midshaft radius fracture, dislocation distal radioulnar joint	Forearm	Fracture			13.0
RFS	Smiths fracture distal radius	Forearm	Fracture			9
RFU	Fracture of distal ulna	Forearm	Fracture			9
RFD	Fractured distal radius	Forearm	Fracture			13.0
RSXR	Radial stress fracture involving cortex	Forearm	Bone stress injury			16
RSXU	Ulna stress fracture involving cortex	Forearm	Bone stress injury			16
RSOU	Bone oedema ulna	Forearm	Bone stress injury			16
RSOR	Bone oedema radius	Forearm	Bone stress injury			16
RS1	Bone stress lesion radius and/or ulna	Forearm	Bone stress injury			9
RSX	Forearm Stress Fracture	Forearm	Bone stress injury			13.0
RJX	Forearm bone contusion	Forearm	Bone contusion			13.0
RK1	Complication of forearm laceration including infection	Forearm	Laceration			9
RIX	Forearm Abrasion	Forearm	Abrasion			13.0
RWS	stump pressure injury forearm	Forearm	Stump injury			13.0
RWI	Infection of stump forearm	Forearm	Stump injury			13.0
RP1	Other Stress/Overuse injuries to Forearm	Forearm	Pain without tissue type specified			13.0
RZX	Forearm Pain/Injury not otherwise specified	Forearm	Unknown			13.0
RZ1	Forearm Pain/Injury undiagnosed	Forearm	Unknown			13.0
WMX	Wrist and Hand Muscle Injury	Wrist	Muscle injury			13.0
WH1	Wrist bruising/haematoma	Wrist	Muscle contusion			9
WTT	Thumb tendon injury	Wrist	Tendinopathy			13.0
WT1	De Quervain's tenosynovitis	Wrist	Tendinopathy			13.0
WT2	Wrist ganglion	Wrist	Tendinopathy			9
WT3	Rupture wrist flexor tendon	Wrist	Tendinopathy			9
WT4	Carpal boss	Wrist	Tendinopathy			9
WTX	Wrist Tendon Injury	Wrist	Tendinopathy			13.0
WTD	Wrist extensor tendon injury	Wrist	Tendinopathy			13.0
WTE	wrist extensor tenosynovitis/tendinopathy at wrist	Wrist	Tendinopathy			13.0
WTF	Wrist flexor tenosynovitis/tendinopathy	Wrist	Tendinopathy			13.0
WRD	Rupture wrist extensor tendon	Wrist	Tendon rupture			13.0
WRE	Other tenosynovitis/tendinopathy thumb	Wrist	Tendon rupture			9
WR1	Rupture thumb extensor tendon (excl if complication of wrist fracture - see specific fracture)	Wrist	Tendon rupture			13.0
WN1	Carpal Tunnel Syndrome	Wrist	Nerve injury			9
WNU	Wrist ulnar nerve injury	Wrist	Nerve injury			13.5
WNX	Wrist Neurological Injury	Wrist	Nerve injury			13.0
WFU	Fracture of ulna styloid	Wrist	Fracture			13.0
WFT	Fractured trapezium	Wrist	Fracture			9
WFS	Fracture radial styloid	Wrist	Fracture			13.0
WFR	Fracture of distal radius +/- ulna	Wrist	Fracture			13.0
WFP	Fracture proximal pole scaphoid	Wrist	Fracture			9
WFO	Fractured hook of hamate	Wrist	Fracture			13.0
WFM	Fracture multiple carpal bones	Wrist	Fracture			13.0
WFH	Fractured hamate	Wrist	Fracture			9
WFD	Fracture distal pole scaphoid	Wrist	Fracture			9
WF3	Wrist fracture with complication (e.g. extensor pollicus longus rupture)	Wrist	Fracture			9
WF2	Fracture other carpal bone	Wrist	Fracture			9
WF1	Fractured scaphoid	Wrist	Fracture			9
WFW	Fracture waist scaphoid	Wrist	Fracture			9
WS1	Carpal stress fracture	Wrist	Bone stress injury			9
WSH	Hand stress fracture (incl thumb and fingers)	Wrist	Bone stress injury			13.0
WSX	Wrist and Hand Stress/Overuse Injuries	Wrist	Bone stress injury			13.0
WJ1	Other complication of wrist sprain	Wrist	Bone contusion			9
WJ2	Distal radioulnar joint injury	Wrist	Bone contusion			9
WJC	Other carpal ligament injury	Wrist	Bone contusion			13.0
WEL	Avascular necrosis lunate	Wrist	Avascular necrosis			13.0
WEN	Non union fractured scaphoid	Wrist	Avascular necrosis			13.0
WEW	Avascular necrosis in wrist/hand	Wrist	Avascular necrosis			13.0
WES	Avascular necrosis scaphoid	Wrist	Avascular necrosis			13.0
WGO	Osteochondrosis of wrist and hand	Wrist	Physis injury			13.0
WGR	Epiphysitis of distal radius	Wrist	Physis injury			9
WGT	Traction injury to apophysis at wrist/hand	Wrist	Physis injury			13.0
WCX	Wrist Osteochondral/Chondral Injury	Wrist	Cartilage			13.0
WC1	Wrist fibrocartilage tear	Wrist	Cartilage			9
WA1	Wrist Osteoarthritis (O/A)	Wrist	Arthritis			9
WAS	Scapholunate advanced collapse (SLAC)	Wrist	Arthritis			9
WAW	Wrist (radiocarpal) osteoarthritis	Wrist	Arthritis			13.0
WQW	Chronic synovitis of wrist	Wrist	Synovitis / capsulitis			13.0
WQU	Ulnar abutment syndrome	Wrist	Synovitis / capsulitis			13.0
WLR	Scapholunate ligament rupture	Wrist	Ligament			13.0
WL1	Lunate - triquetral sprain	Wrist	Ligament			9
WLJ	Sprained/jarred wrist joint	Wrist	Ligament			13.0
WLL	Scapholunate ligament sprain/tear	Wrist	Ligament			13.0
WLS	Scapholunate ligament sprain	Wrist	Ligament			9
WD1	Dislocation through carpus	Wrist	Joint sprain			9
WDC	Dislocation of CMC joint of fingers	Wrist	Joint sprain			13.0
WDD	Distal radioulnar joint dislocation	Wrist	Joint sprain			13.0
WDP	Dislocation of thumb joint	Wrist	Joint sprain			13.0
WDX	Wrist and Hand Dislocations	Wrist	Joint sprain			13.0
WDW	Radiocarpal joint dislocation	Wrist	Joint sprain			13.0
WU1	Scapholunate Dorsal intercalated segment instability (DISI)	Wrist	Chronic instability			9
WUC	Carpal instability	Wrist	Chronic instability			13.0
WU2	Distal radioulnar joint instability	Wrist	Chronic instability			9
WUP	Thumb Instability	Wrist	Chronic instability			13.0
WUV	VISI (Volar intercalated segmental instability) wrist	Wrist	Chronic instability			9
WUW	Radiocarpal joint instability	Wrist	Chronic instability			13.0
WUX	Chronic Wrist Instability	Wrist	Chronic instability			13.0
WVF	Finger bruising/haematoma	Wrist	Contusion/vascular			13.0
WVX	Wrist Vascular Injury	Wrist	Contusion/vascular			13.0
WVA	Wrist arterial injury (incl aneurysm)	Wrist	Contusion/vascular			13.0
WV1	Wrist Soft Tissue Bruising/Haematoma	Wrist	Contusion/vascular			9
WKW	Wrist laceration/abrasion	Wrist	Laceration			13.0
WKV	Volar wrist laceration/abrasion	Wrist	Laceration			13.0
WKPU	Laceration of thumb nail/nailbed	Wrist	Laceration			10
WKL	Palmar hand laceration	Wrist	Laceration			13.0
WKC	Callous of Wrist/hand (incl fingers/thumb)	Wrist	Laceration			13.0
WKB	Blisters of wrist/hand (incl fingers/thumb)	Wrist	Laceration			13.0
WK1	Dorsal wrist laceration/abrasion	Wrist	Laceration			9
WIX	Wrist abrasion	Wrist	Abrasion			13.0
WP1	Wrist and Hand Impingement/Synovitis	Wrist	Pain without tissue type specified			9
PZH	Other hand pain not otherwise specified	Wrist	Unknown			13.0
WZS	Post surgery on wrist joint	Wrist	Unknown			13.0
WZW	Other wrist pain not otherwise specified	Wrist	Unknown			13.0
WZZ	Wrist or hand pain undiagnosed	Wrist	Unknown			13.0
WZ1	Other Wrist Injury not otherwise specified	Wrist	Unknown			9
PM1	Hand intrinsic muscle injury	Hand	Muscle injury			16
PH1	Hand muscle bruising/haematoma	Hand	Muscle contusion			9
PT1	Index finger flexor tendon rupture	Hand	Tendinopathy			9
PTT	Trigger thumb	Hand	Tendinopathy			13.0
PTP	Flexor pulley injury fingers	Hand	Tendinopathy			13.0
PTG	Trigger Finger	Hand	Tendinopathy			13.0
PTD	Dupytren's Contracture	Hand	Tendinopathy			13.0
PTF	Finger flexor tenosynovitis/tendinopathy	Hand	Tendinopathy			13.0
PTP2	Flexor A2 pulley injury	Hand	Tendinopathy			16
PTP4	Flexor A4 pulley injury	Hand	Tendinopathy			16
PRB	Middle finger extensor tendon rupture	Hand	Tendon rupture			9
PRC	Ring finger extensor tendon rupture	Hand	Tendon rupture			9
PRE	Little finger extensor tendon rupture	Hand	Tendon rupture			13.0
PRF	Flexor tendon rupture finger(s)	Hand	Tendon rupture			9
PRT	Middle finger flexor tendon rupture	Hand	Tendon rupture			9
PRX	Rupture thumb flexor tendon	Hand	Tendon rupture			13.0
PRA	Index finger extensor tendon rupture	Hand	Tendon rupture			9
PTE	Finger(s) extensor tenosynovitis/tendinopathy	Hand	Tendinopathy			9
PR5	Little finger flexor tendon rupture	Hand	Tendon rupture			13.0
PR1	Finger extensor tendon injury (incl mallet finger +/- avulsion fracture distal phalanx)	Hand	Tendon rupture			9
PR4	Ring finger flexor tendon rupture	Hand	Tendon rupture			13.0
PFX	Multiple metacarpal fractures	Hand	Fracture			9
PFC	Fracture 3rd metacarpal	Hand	Fracture			9
PF2	Fracture 4th metacarpal	Hand	Fracture			9
PFJ	Proximal phalanx fracture little finger	Hand	Fracture			9
PFI	Proximal phalanx fracture ring finger	Hand	Fracture			9
PFH	Proximal phalanx fracture middle finger	Hand	Fracture			9
PFG	Proximal phalanx fracture index finger	Hand	Fracture			9
PFF	Fracture proximal phalanx of thumb	Hand	Fracture			9
PFL	Middle phalanx fracture index finger	Hand	Fracture			9
PFD	Middle phalanx fracture middle finger	Hand	Fracture			9
PFM	Fracture metacarpals 2- 5	Hand	Fracture			9
PFB	Fracture 2nd metacarpal	Hand	Fracture			9
PFA	Avulsion fracture phalanx	Hand	Fracture			9
PF7	Fracture shaft 1st metacarpal	Hand	Fracture			13.0
PF5	Distal phalanx fracture little finger	Hand	Fracture			13.0
PF3	Fractured phalanx	Hand	Fracture			9
PF1	Bennett's fracture/dislocation thumb	Hand	Fracture			9
PFE	Fifth metacarpal fracture	Hand	Fracture			9
PFN	Middle phalanx fracture ring finger	Hand	Fracture			9
PFO	Middle phalanx fracture little finger	Hand	Fracture			9
PFP	Distal phalanx fracture index finger	Hand	Fracture			9
PFQ	Distal phalanx fracture middle finger	Hand	Fracture			9
PFR	Rolando fracture (comminuted fracture base 1st MC)	Hand	Fracture			9
PFS	Distal phalanx fracture ring finger	Hand	Fracture			9
PFT	Fractured thumb	Hand	Fracture			9
PFU	Multiple phalangeal fractures fingers	Hand	Fracture			9
PFK	Fracture distal phalanx thumb	Hand	Fracture			9
PSS	Sesamoiditis of thumb	Hand	Bone stress injury			13.0
PJX	Hand bone contusion	Hand	Bone contusion			13.0
PAT	Osteoarthritis of thumb	Hand	Arthritis			13.0
PAP	PIP joint O/A fingers	Hand	Arthritis			13.0
PAM	Metacarpophalangeal (MCP) joint O/A	Hand	Arthritis			13.0
PAI	Interphalangeal joint O/A	Hand	Arthritis			13.0
PAF	Osteoarthritis of fingers	Hand	Arthritis			13.0
PA1	DIP joint O/A fingers	Hand	Arthritis			9
PAC	Carpometacarpal (CMC) joint O/A	Hand	Arthritis			13.0
PQI	Chronic Synovitis of IP joint thumb	Hand	Synovitis / capsulitis			13.0
PQ1	Complication from finger fracture (incl malunion)	Hand	Synovitis / capsulitis			9
PQC	Chronic synovitis of 1st CMC joint	Hand	Synovitis / capsulitis			13.0
PQD	Chronic synovitis of DIP joint(s)	Hand	Synovitis / capsulitis			13.0
PQF	Chronic synovitis of fingers	Hand	Synovitis / capsulitis			13.0
PQX	Chronic synovitis of thumb	Hand	Synovitis / capsulitis			13.0
PQP	Chronic synovitis of PIP joint(s)	Hand	Synovitis / capsulitis			13.0
PQJ	Chronic synovitis of MCP joint(s)	Hand	Synovitis / capsulitis			13.0
PQM	Chronic synovitis of 1st MCP joint	Hand	Synovitis / capsulitis			13.0
PLF	Finger joint sprain ( PIP and DIP joints)	Hand	Ligament			16
PLR	Thumb radial collateral ligament (RCL) rupture at MCP joint	Hand	Ligament			13.0
PLS	Thumb sprain	Hand	Ligament			13.0
PL2	Other hand or finger ligament tear	Hand	Ligament			9
PLT	Thumb IP joint sprain	Hand	Ligament			13.0
PL1	Sprained ulnar collateral ligament (Skier's) thumb	Hand	Ligament			9
PLM	Metacarpophalangeal joint sprain	Hand	Ligament			13.0
PLU	Thumb ulnar collateral ligament (UCL) rupture at MCP joint (skier's thumb)	Hand	Ligament			13.0
PLC	Thumb CMC joint sprain	Hand	Ligament			13.0
PDB	MCP joint dislocation index finger	Hand	Joint sprain			9
PDJ	PIP joint dislocation little finger	Hand	Joint sprain			9
PD1	Dislocated metacarpophalangeal or interphalangeal joint	Hand	Joint sprain			9
PD5	MCP joint dislocation little finger	Hand	Joint sprain			13.0
PDA	Complication of thumb joint dislocation	Hand	Joint sprain			9
PDY	PIP joint dislocation finger unknown	Hand	Joint sprain			13.0
PDC	MCP joint dislocation middle finger	Hand	Joint sprain			9
PDE	MCP joint dislocation of two or more fingers	Hand	Joint sprain			9
PDF	Dislocation of interphalangeal (IP) joint thumb	Hand	Joint sprain			9
PDG	Proximal interphalangeal (PIP) joint dislocation index finger	Hand	Joint sprain			9
PDD	MCP joint dislocation ring finger	Hand	Joint sprain			9
PDI	PIP joint dislocation ring finger	Hand	Joint sprain			9
PDX	DIP joint dislocation finger unknown	Hand	Joint sprain			13.0
PDK	Distal interphalangeal (DIP) joint dislocation index finger	Hand	Joint sprain			9
PDL	DIP joint dislocation middle finger	Hand	Joint sprain			9
PDM	DIP joint dislocation ring finger	Hand	Joint sprain			9
PDN	Multiple PIP and/or DIP joint dislocations	Hand	Joint sprain			9
PDQ	Dislocation CMC joint thumb	Hand	Joint sprain			13.0
PDS	DIP joint dislocation little finger	Hand	Joint sprain			13.0
PDT	Dislocation of MCP joint thumb	Hand	Joint sprain			13.0
PDV	Finger joint dislocation with volar plate injury	Hand	Joint sprain			13.0
PDW	Dislocation of MCP joint finger(s)	Hand	Joint sprain			13.0
PDH	PIP joint dislocation middle finger	Hand	Joint sprain			9
PUK	Complication of finger MCP joint sprain	Hand	Chronic instability			13.0
PUQ	Complication of MCP joint sprain excl chronic instability	Hand	Chronic instability			13.0
PU1	Finger PIP or DIP joint instability	Hand	Chronic instability			9
PUC	Instability 1st CMC joint	Hand	Chronic instability			13.0
PUD	Complication of PIP/DIP joint dislocation	Hand	Chronic instability			13.0
PUF	Finger MCP joint instability	Hand	Chronic instability			13.0
PUI	Interphalangeal joint instability of thumb	Hand	Chronic instability			13.0
PUM	Instability 1st MCP joint	Hand	Chronic instability			13.0
PVH	Thumbnail haematoma	Hand	Contusion/vascular			13.0
PVN	Fingernail haematoma	Hand	Contusion/vascular			13.0
PVT	Thumb bruising/haematoma	Hand	Contusion/vascular			13.0
PKH	Hand laceration	Hand	Laceration			13.0
PK2	Wrist and Hand Laceration/Abrasion	Hand	Laceration			9
PKF	Finger laceration	Hand	Laceration			13.0
PKN	Laceration of fingernail/nailbed	Hand	Laceration			13.0
PKT	Thumb laceration	Hand	Laceration			13.0
PKD	Dorsal hand laceration	Hand	Laceration			13.0
PIX	Hand abrasion	Hand	Abrasion			13.0
PP1	Other finger pain not otherwise specified	Hand	Pain without tissue type specified			9
PP2	Chronic regional pain syndrome	Hand	Pain without tissue type specified			9
PPT	Other thumb pain not otherwise specified	Hand	Pain without tissue type specified			13.0
PZS	Post hand surgery	Hand	Unknown			13.0
CM2	Chest muscle strain	Chest	Muscle injury			9
CH2	Chest Wall Soft Tissue Bruising/Haematoma	Chest	Muscle contusion			9
CT1	Intercostal tendinopathy	Chest	Tendinopathy			9
CFA	Fracture upper rib (1- 4)	Chest	Fracture			13.0
CFX	Chest Fracture(s)	Chest	Fracture			9
CFB	Fracture Middle rib (5 - 9)	Chest	Fracture			13.0
CFM	Fracture multiple ribs	Chest	Fracture			9
CF1	Fractured rib(s)	Chest	Fracture			9
CFL	Fracture lower rib (10 - 12	Chest	Fracture			9
CFC	Fracture of costochondral margin	Chest	Fracture			13.0
CF2	Sternal fracture	Chest	Fracture			9
CS1	Stress fracture rib(s)	Chest	Bone stress injury			9
CSR	Stress reaction rib(s)	Chest	Bone stress injury			13.0
CJ1	Bruised ribs/chest wall	Chest	Bone contusion			9
CJS	Bruised sternum	Chest	Bone contusion			13.0
CCR	Costochondritis	Chest	Cartilage			13.0
CC1	Costal cartilage/costochondral joint injury	Chest	Cartilage			9
CQC	Synovitis of Chest Joint	Chest	Synovitis / capsulitis			13.0
CQS	Synovitis of Sternoclavicular joint	Chest	Synovitis / capsulitis			13.0
CLS	Sternoclavicular joint sprains	Chest	Ligament			13.0
CL1	Costovertebral joint sprains	Chest	Ligament			13.0
CLP	Posterior sternoclavicular joint sprain	Chest	Ligament			13.0
CLX	Chest Joint Sprains	Chest	Ligament			13.0
CLA	Anterior sternoclavicular (S/C) joint sprain	Chest	Ligament			13.0
CDS	Sternoclavicular joint dislocation	Chest	Joint sprain			13.0
CDX	Chest Dislocations	Chest	Joint sprain			13.0
CDP	Posterior sternoclavicular joint dislocation	Chest	Joint sprain			13.0
CDC	Costochondral joint dislocation	Chest	Joint sprain			13.0
CUS	Sternoclavicular joint instability	Chest	Chronic instability			13.0
CUC	Costochondral joint instability	Chest	Chronic instability			13.0
CVBH	Breast haematoma/trauma	Chest	Contusion/vascular			13.5
CVB1	Breast haematoma/trauma	Chest	Contusion/vascular			16
CVBR	Breast implant rupture	Chest	Contusion/vascular			16
CVBM	Milk-duct injury	Chest	Contusion/vascular			16
CVB4	Structural breast deformity delayed presentation related to breast trauma	Chest	Contusion/vascular			16
CVB3	Breast fat necrosis or oil cyst delayed presentation related to breast trauma	Chest	Contusion/vascular			16
CVB2	Severe breast haematoma associated with rapid expansion in breast size	Chest	Contusion/vascular			16
CKBX	Breast laceration	Chest	Laceration			16
CK8	Truncal laceration/abrasion not requiring suturing	Chest	Laceration			13.0
CKX	Chest Wall laceration/Abrasion	Chest	Laceration			13.0
CIBC	Breast of torso chaffing (friction injury)	Chest	Abrasion			16
CII	Chest wall abrasion (incl complications)	Chest	Abrasion			13.0
CIBX	Breast abrasion	Chest	Abrasion			16
CO1	Haemothorax	Chest	Organ trauma			9
COP	Pneumothorax	Chest	Organ trauma			13.0
COX	Lung/Heart Traumatic Injury	Chest	Organ trauma			13.0
CPB1	Exercise-related breast pain	Chest	Pain without tissue type specified			16
CPX	Chest injury without tissue type specified	Chest	Pain without tissue type specified			13.0
CZ1	Chest pain undiagnosed	Chest	Unknown			9
DMM	Thoracic Muscle Strain/Spasm/Trigger Points	Thoracic Spine	Muscle injury			13.0
DM1	Thoracic extensor muscle strain	Thoracic Spine	Muscle injury			9
DH1	Thoracic Soft Tissue Bruising/Haematoma	Thoracic Spine	Muscle contusion			9
DFX	Thoracic Spine Fracture	Thoracic Spine	Fracture			13.0
DFT	Fracture transverse or posterior process thoracic spine	Thoracic Spine	Fracture			13.0
DF1	Fracture thoracic vertebral body	Thoracic Spine	Fracture			9
DSX	Thoracic spine stress/compression fracture	Thoracic Spine	Bone stress injury			13.0
DJX	Thoracic spine bone contusion	Thoracic Spine	Bone contusion			13.0
DGS	Osteochondrosis Spine	Thoracic Spine	Physis injury			13.0
DG1	Scheuermanns disease	Thoracic Spine	Physis injury			9
DC1	Thoracic disc prolapse	Thoracic Spine	Cartilage			9
DA1	Facet joint O/A thoracic spine	Thoracic Spine	Arthritis			9
DAX	Thoracic spine Osteoarthritis (O/A)	Thoracic Spine	Arthritis			13.0
DQV	Inflammation/stiffness of costovertebral joints	Thoracic Spine	Synovitis / capsulitis			13.0
DLJ	Thoracic spine Joint Injury	Thoracic Spine	Ligament			13.0
DL1	Thoracic facet joint sprain	Thoracic Spine	Ligament			13.0
DUV	Costovertebral joint instability	Thoracic Spine	Chronic instability			13.0
DKX	Thoracic Laceration	Thoracic Spine	Laceration			13.0
DIX	Thoracic abrasion (including infection)	Thoracic Spine	Abrasion			13.0
DPY	Thoracic muscle trigger points	Thoracic Spine	Pain without tissue type specified			13.0
DPP	Thoracic Functional Pain	Thoracic Spine	Pain without tissue type specified			13.0
DP1	Chronic thoracic functional pain	Thoracic Spine	Pain without tissue type specified			9
DZX	Thoracic Pain/Injury not otherwise specified	Thoracic Spine	Unknown			13.0
DZ1	Thoracic pain undiagnosed	Thoracic Spine	Unknown			9
LMG	Gluteal muscle strain	Lumbar Spine	Muscle injury			13.0
LMZ	Buttock muscle soreness/trigger points	Lumbar Spine	Muscle injury			13.0
LMP	Piriformis muscle strain	Lumbar Spine	Muscle injury			13.0
LMB	Buttock Muscle Strain/Spasm/Trigger Points	Lumbar Spine	Muscle injury			13.0
LM1	Lumbar Spine muscle and Tendon Strain/Spasm/Trigger Points	Lumbar Spine	Muscle injury			9
LMT	Lumbar soreness or muscle spasm	Lumbar Spine	Muscle injury			13.0
LHS	SIJ bruising/haematoma	Lumbar Spine	Muscle contusion			13.0
LH1	Lumbar contusion/haematoma	Lumbar Spine	Muscle contusion			9
LHB	Buttock Soft Tissue Bruising/Haematoma	Lumbar Spine	Muscle contusion			13.0
LTP	Piriformis tendinopathy/soreness	Lumbar Spine	Tendinopathy			13.0
LNA	Lumbosacral Nerve root impingement due to foraminal stenosis bony and disc	Lumbar Spine	Nerve injury			13.0
LNB	Buttock Nerve Injury	Lumbar Spine	Nerve injury			13.0
LNZ	Other lumbosacral nerve injury	Lumbar Spine	Nerve injury			13.0
LNX	Lumbar Spine Neurological Injury	Lumbar Spine	Nerve injury			13.0
LNP	Piriformis syndrome (with sciatic nerve impingement)	Lumbar Spine	Nerve injury			13.0
LNFX	Lumbar spinal fracture with associated neurological injury	Lumbar Spine	Nerve injury			10
LNFC	Lumbar spinal fracture with spinal cord/cauda equina injury	Lumbar Spine	Nerve injury			10
LNBP	Pudendal Nerve Injury	Lumbar Spine	Nerve injury			13.5
LN4	Lumbosacral nerve stretch/traction injury	Lumbar Spine	Nerve injury			9
LN3	Lumbar Spinal canal stenosis	Lumbar Spine	Nerve injury			9
LN2	Lumbar nerve root impingement due to foraminal stenosis bony and disc	Lumbar Spine	Nerve injury			9
LN1	Lumbar spinal injury	Lumbar Spine	Nerve injury			9
LFS	Fractured sacrum	Lumbar Spine	Fracture			13.0
LFZ	Other lumbar spine fracture	Lumbar Spine	Fracture			13.0
LFX	Lumbar Spine Fracture	Lumbar Spine	Fracture			13.0
LFV	Lumbar spine vertebral body fracture	Lumbar Spine	Fracture			13.0
LFSX	Lumbar spinous process fracture	Lumbar Spine	Fracture			10
LFP	Pelvic fracture(s)	Lumbar Spine	Fracture			13.0
LFI	Fractured ischium	Lumbar Spine	Fracture			13.0
LFD	Lumbar pedicle fracture	Lumbar Spine	Fracture			13.0
LFC	Complication of lumbar fracture	Lumbar Spine	Fracture			13.0
LFA	Lumbar pars interarticularis acute fracture	Lumbar Spine	Fracture			13.0
LFT	Fracture transverse process(es)	Lumbar Spine	Fracture			13.0
LFM	Multiple lumbar spine fractures	Lumbar Spine	Fracture			13.0
LS1	Stress fracture lumbar spine	Lumbar Spine	Bone stress injury			9
LSU	Pars stress fracture L1 - L3	Lumbar Spine	Bone stress injury			9
LSI	Stress fracture ilium	Lumbar Spine	Bone stress injury			13.0
LSP	Pars interarticularis stress fracture	Lumbar Spine	Bone stress injury			13.0
LSM	Multiple (incl bilateral) pars stress fractures	Lumbar Spine	Bone stress injury			13.0
LSLX	Other lumbar spine stress fracture	Lumbar Spine	Bone stress injury			10
LSL	Spondylolisthesis lumbar	Lumbar Spine	Bone stress injury			13.0
LSIS	Stress fracture ischium	Lumbar Spine	Bone stress injury			13.0
LSS	Stress fracture sacrum	Lumbar Spine	Bone stress injury			13.0
LSF	Pars stress fracture L5	Lumbar Spine	Bone stress injury			9
LSE	Pars stress fracture L4	Lumbar Spine	Bone stress injury			9
LSC	Stress fracture coccyx	Lumbar Spine	Bone stress injury			13.0
LS2	Lumbar stress reaction	Lumbar Spine	Bone stress injury			9
LSG	Other stress fracture pelvis	Lumbar Spine	Bone stress injury			13.0
LS3	Lumbar pedicle stress fracture	Lumbar Spine	Bone stress injury			9
LJX	Lumbar spine/buttock bone contusion	Lumbar Spine	Bone contusion			13.0
LGJ	Lumbar Spine Joint Injury	Lumbar Spine	Physis injury			13.0
LC1	Lumbar discogenic pain	Lumbar Spine	Cartilage			9
LC2	Disc degeneration	Lumbar Spine	Cartilage			9
LC3	Lumbar disc annular tear	Lumbar Spine	Cartilage			9
LCP	Lumbar disc prolapse	Lumbar Spine	Cartilage			13.0
LAE	Degenerative L5/S1 disc disease	Lumbar Spine	Arthritis			13.0
LAD	Degenerative L4/L5 disc disease	Lumbar Spine	Arthritis			13.0
LAM	Degenerative disc disease multiple levels lumbar spine	Lumbar Spine	Arthritis			13.0
LAX	Osteoarthritis Lumbosacral spine	Lumbar Spine	Arthritis			13.0
LA1	Facet joint O/A lumbosacral spine	Lumbar Spine	Arthritis			9
LLJ	Spinal joint sprain	Lumbar Spine	Ligament			13.0
LLI	Iliolumbar Ligament pain	Lumbar Spine	Ligament			13.0
LLF	Lumbar facet joint sprain	Lumbar Spine	Ligament			13.0
LL1	Lumbar region ligament sprain	Lumbar Spine	Ligament			9
LLS	Sacroiliac joint sprain	Lumbar Spine	Ligament			13.0
LLC	Sacrococcygeal joint injury/pain	Lumbar Spine	Ligament			13.0
LU1	Lumbar Instability	Lumbar Spine	Chronic instability			13.0
LUT	Grade 2-3 Spondylolisthesis lumbar spine	Lumbar Spine	Chronic instability			13.0
LUSX	Spondylolisthesis any Level	Lumbar Spine	Chronic instability			10
LUSD	Grade 4 Spondylolisthesis lumbar spine	Lumbar Spine	Chronic instability			10
LUS	Sacroiliac Joint Instability	Lumbar Spine	Chronic instability			13.0
LUP	Lumbosacral instability	Lumbar Spine	Chronic instability			13.0
LUR	Retrolisthesis lumbar spine	Lumbar Spine	Chronic instability			13.0
LK1	Complication of lumbosacral laceration incl infection	Lumbar Spine	Laceration			9
LKB	Pelvic/Buttock Laceration	Lumbar Spine	Laceration			13.0
LKX	Lumbar Laceration	Lumbar Spine	Laceration			13.0
LIB	Buttock abrasion incl skin pressure injury	Lumbar Spine	Abrasion			13.0
LP1	Chronic lumbar functional pain	Lumbar Spine	Pain without tissue type specified			9
LPS	Sacroiliac Joint Injury/Pain	Lumbar Spine	Pain without tissue type specified			13.0
LZX	Lumbar pain/injury not otherwise specified	Lumbar Spine	Unknown			13.0
LZ1	Lumbar pain non-specific	Lumbar Spine	Unknown			9
LZB	Buttock Pain not otherwise specified	Lumbar Spine	Unknown			13.0
LZH	Lumbar pain with hamstring referral	Lumbar Spine	Unknown			13.0
LZU	Buttock pain undiagnosed	Lumbar Spine	Unknown			13.0
OMO	Abdominal oblique muscle strain	Abdomen	Muscle injury			9
OMM	Truncal Muscle Strain	Abdomen	Muscle injury			13.0
OMA	Transversus abdominis muscle strain	Abdomen	Muscle injury			13.0
OMW	Winded	Abdomen	Muscle injury			13.0
OM1	Truncal Muscle Trigger Points/Spasm	Abdomen	Muscle injury			9
OMY	Rectus abdominis trigger points/spasm	Abdomen	Muscle injury			13.0
OMT	Abdominal muscle soreness or spasm	Abdomen	Muscle injury			9
OH1	Abdominopelvic Soft Tissue Bruising/Haematoma	Abdomen	Muscle contusion			9
OTS	Abdominal tendon insertion strain	Abdomen	Tendinopathy			13.0
OTU	Umbilical Hernia	Abdomen	Tendinopathy			13.0
OTR	Rectus abdominus tendinopathy	Abdomen	Tendinopathy			13.0
OTI	Direct inguinal hernia	Abdomen	Tendinopathy			13.0
OTH	Sports hernia/abdominal tendinopathy	Abdomen	Tendinopathy			13.0
OTA	Abdominal tendon insertion injury	Abdomen	Tendinopathy			13.0
OT2	Costolliac impingement	Abdomen	Tendinopathy			9
OT1	Divarication of rectus abdominis	Abdomen	Tendinopathy			9
OTX	Abdominal tendon Injury	Abdomen	Tendinopathy			13.0
ORI	Abdominal tendon insertion rupture	Abdomen	Tendon rupture			13.0
OKS	Truncal laceration requiring suturing	Abdomen	Laceration			13.0
OKX	Truncal Laceration/Abrasion	Abdomen	Laceration			13.0
OIX	Complication of abrasion to trunk - including infection	Abdomen	Abrasion			13.0
OO1	Intestinal trauma	Abdomen	Organ trauma			9
OOB	Bladder trauma	Abdomen	Organ trauma			9
OOH	Trunk and Abdominal Injury	Abdomen	Organ trauma			13.0
OOK	Kidney trauma	Abdomen	Organ trauma			9
OOM	Multiple organ trauma	Abdomen	Organ trauma			13.0
OOL	Liver trauma	Abdomen	Organ trauma			9
OOP	Pancreatic trauma	Abdomen	Organ trauma			9
OOS	Spleen trauma	Abdomen	Organ trauma			9
OOZ	Other organ trauma not otherwise specified	Abdomen	Organ trauma			13.0
OOX	Abdominal organ Injury	Abdomen	Organ trauma			13.0
OPS	Runner's stitch	Abdomen	Pain without tissue type specified			16
OPY	Abdominal muscle cramps	Abdomen	Pain without tissue type specified			13.0
OP1	Exertional abdominal pain	Abdomen	Pain without tissue type specified			16
OZ1	Abdominal pain undiagnosed	Abdomen	Unknown			9
OZX	Abdominal pain not otherwise specified	Abdomen	Unknown			13.0
GMA	Proximal adductor trigger points	Groin/hip	Muscle injury			13.0
GMY	Groin soreness or trigger points	Groin/hip	Muscle injury			13.0
GMR	Rectus abdominus strain	Groin/hip	Muscle injury			9
GMP	Iliopsoas muscle strain/tear	Groin/hip	Muscle injury			9
GMFP	Psoas muscle strain/tear	Groin/hip	Muscle injury			10
GM8	Hip and Groin Muscle Strain/Tear	Groin/hip	Muscle injury			9
GM1	Hip flexor muscle strain	Groin/hip	Muscle injury			9
GMI	Soreness/trigger points iliopsoas	Groin/hip	Muscle injury			13.0
GHZ	Other hip/groin bruising/haematoma	Groin/hip	Muscle contusion			13.0
GHL	Labial bruising/haematoma	Groin/hip	Muscle contusion			13.0
GH1	contusion/haematoma, hip region	Groin/hip	Muscle contusion			9
GTS	Snapping psoas tendon	Groin/hip	Tendinopathy			13.0
GTL	Adductor longus tendon injury	Groin/hip	Tendinopathy			13.0
GTLS	Adductor longus tendon strain	Groin/hip	Tendinopathy			10
GTMS	Adductor magnus tendon strain	Groin/hip	Tendinopathy			10
GTX	Hip and Groin Tendon Injuries	Groin/hip	Tendinopathy			13.0
GTO	Abdominal tendon insertion tendinopathy	Groin/hip	Tendinopathy			13.0
GTRS	Rectus femoris tendon strain	Groin/hip	Tendinopathy			10
GTSS	Sartorius tendon strain	Groin/hip	Tendinopathy			10
GTM	Adductor magnus tendon injury	Groin/hip	Tendinopathy			13.0
GTST	Sartorius tendinopathy	Groin/hip	Tendinopathy			10
GTHI	Indirect inguinal hernia	Groin/hip	Tendinopathy			10
GTR	Rectus femoris tendon injury	Groin/hip	Tendinopathy			13.0
GTH	Sports hernia	Groin/hip	Tendinopathy			13.0
GTFT	Iliopsoas tendinopathy	Groin/hip	Tendinopathy			10
GTMT	Adductor magnus tendinopathy	Groin/hip	Tendinopathy			10
GTFS	Iliopsoas tendon strain	Groin/hip	Tendinopathy			10
GTFR	Iliopsoas tendon rupture	Groin/hip	Tendinopathy			10
GTF	Iliopsoas tendon injury	Groin/hip	Tendinopathy			13.0
GTD	Unspecified or multiple adductor tendon injury	Groin/hip	Tendinopathy			13.0
GT3	Iliopsoas tendinopathy/bursitis	Groin/hip	Tendinopathy			9
GT1	Adductor origin tendinopathy	Groin/hip	Tendinopathy			9
GTHF	Femoral hernia	Groin/hip	Tendinopathy			10
GRM	Adductor magnus tendon rupture	Groin/hip	Tendon rupture			13.0
GRR	Rectus femoris origin tendon rupture	Groin/hip	Tendon rupture			13.0
GRS	Sartorius tendon rupture	Groin/hip	Tendon rupture			13.0
GRA	Adductor longus tendon rupture	Groin/hip	Tendon rupture			13.0
GN1	Genitofemoral nerve entrapment	Groin/hip	Nerve injury			9
GNE	Nerve Entrapment Groin	Groin/hip	Nerve injury			13.0
GNI	Ilioinguinal nerve entrapment	Groin/hip	Nerve injury			9
GNM	Thigh Neurological Injury	Groin/hip	Nerve injury			9
GNO	Obturator nerve entrapment	Groin/hip	Nerve injury			9
GNX	Groin Neurovascular Injuries	Groin/hip	Nerve injury			13.0
GFPI	Fracture inferior pubic ramus	Groin/hip	Fracture			10
GF2	Fractured coccyx	Groin/hip	Fracture			9
GFPS	Fracture superior pubic ramus	Groin/hip	Fracture			10
GFX	Hip/Groin Fractures	Groin/hip	Fracture			13.0
GFP	Fracture pubic ramus	Groin/hip	Fracture			13.0
GFN	Fractured neck of femur	Groin/hip	Fracture			13.0
GF3	Fractured Ilium	Groin/hip	Fracture			9
GF1	Acetabular fracture	Groin/hip	Fracture			9
GFF	Femoral fracture	Groin/hip	Fracture			13.0
GSN	Femoral neck stress fracture	Groin/hip	Bone stress injury			13.0
GS3	Stress fracture pelvic bone	Groin/hip	Bone stress injury			9
GSP	Pelvic stress fracture	Groin/hip	Bone stress injury			13.0
GSPI	Stress fracture inferior pubic ramus	Groin/hip	Bone stress injury			10
GSM	Multiple stress fractures pelvis	Groin/hip	Bone stress injury			13.0
GSX	Hip/Groin Stress Fracture	Groin/hip	Bone stress injury			13.0
GS2	Stress fracture through femoral neck (both cortices)	Groin/hip	Bone stress injury			9
GS1	Osteitis pubis	Groin/hip	Bone stress injury			9
GSFI	Stress fracture inferior cortex femoral neck	Groin/hip	Bone stress injury			10
GSFS	Stress fracture superior cortex femoral neck	Groin/hip	Bone stress injury			10
GJX	Groin/hip bone contusion	Groin/hip	Bone contusion			13.0
GEA	Hip avascular necrosis	Groin/hip	Avascular necrosis			13.0
GEP	Perthes disease	Groin/hip	Avascular necrosis			13.0
GEVA	Avascular necrosis femoral head	Groin/hip	Avascular necrosis			13.0
GGT	Traction injury to apophysis at groin/hip joint	Groin/hip	Physis injury			13.0
GG1	Traction injury to apophysis at buttock and pelvis	Groin/hip	Physis injury			9
GG2	Slipped capital femoral epiphysis	Groin/hip	Physis injury			13.0
GGA	Other apophysitis/avulsion fracture groin/hip	Groin/hip	Physis injury			9
GGF	Osteochondroses of hip joint	Groin/hip	Physis injury			13.0
GGH	Apophysitis/avulsion fracture ischial tuberosity	Groin/hip	Physis injury			9
GGO	Apophysitis/avulsion fracture iliac crest	Groin/hip	Physis injury			9
GGR	Apophysitis/avulsion fracture Anterior Inferior Iliac Spine (AIIS)	Groin/hip	Physis injury			9
GGS	Apophysitis/avulsion fracture Anterior Superior Iliac Spine (ASIS)	Groin/hip	Physis injury			9
GC1	Hip Joint Chondral/Osteochondral Injury	Groin/hip	Cartilage			9
GCC	Hip joint chondral lesion	Groin/hip	Cartilage			13.0
GCL	Labral tear, hip joint	Groin/hip	Cartilage			9
GA1	Hip joint osteoarthritis (O/A)	Groin/hip	Arthritis			9
GAX	Hip/Groin Arthritis	Groin/hip	Arthritis			13.0
GQH	Synovitis of hip joint	Groin/hip	Synovitis / capsulitis			13.0
GQX	Hip Joint Inflammation/Synovitis/Other Biomechanical Lesion	Groin/hip	Synovitis / capsulitis			13.0
GBT	Trochanteric bursitis	Groin/hip	Bursitis			13.0
GLH	Hip joint sprain/jar	Groin/hip	Ligament			13.0
GD1	Hip Joint Dislocation	Groin/hip	Joint sprain			9
GUP	Pubic symphysis instability	Groin/hip	Chronic instability			13.0
GUH	Instability of Hip joint	Groin/hip	Chronic instability			9
GVH	Vascular Injury Hip Region	Groin/hip	Contusion/vascular			13.0
GVI	Exercise-related iliac artery flow limitation	Groin/hip	Contusion/vascular			13.5
GK1	Complication of laceration including infection	Groin/hip	Laceration			9
GKX	Hip and Groin Laceration	Groin/hip	Laceration			13.0
GIX	Groin/hip abrasion	Groin/hip	Abrasion			13.0
GOT	Groin Organ Damage	Groin/hip	Organ trauma			9
GOP	Pelvic Organ Injury	Groin/hip	Organ trauma			13.0
GOR	Testicular rupture	Groin/hip	Organ trauma			13.0
GOU	Penile injury	Groin/hip	Organ trauma			9
GO1	Ruptured penis/urethra	Groin/hip	Organ trauma			9
GO2	Testicular/scrotal contusion/haematoma	Groin/hip	Organ trauma			13.0
GP1	Chronic non specific /functional groin pain	Groin/hip	Pain without tissue type specified			9
GPY	Other Stress/Overuse Injury Hip and Groin	Groin/hip	Pain without tissue type specified			13.0
GZS	Post hip/groin Surgery	Groin/hip	Unknown			13.0
GZX	Hip/Groin Pain Not otherwise specified	Groin/hip	Unknown			13.0
GZN	Pelvic/Buttock Pain not otherwise specified	Groin/hip	Unknown			13.0
GZH	Clicking hip	Groin/hip	Unknown			13.0
GZ1	Groin pain undiagnosed	Groin/hip	Unknown			9
TMV	Other quadricep strain	Thigh	Muscle injury			9
TMH	Hamstring cramping during exercise	Thigh	Muscle injury			13.0
TM1	Hamstring strain/tear	Thigh	Muscle injury			9
TM2	Quadriceps strain/tear	Thigh	Muscle injury			9
TMA	Distal adductor strain	Thigh	Muscle injury			9
TMAL	Adductor longus strain	Thigh	Muscle injury			10
TMAR	Adductor muscle rupture/grade 3 strain	Thigh	Muscle injury			10
TMB	Biceps femoris strain grade 1 - 2	Thigh	Muscle injury			9
TMC	Thigh muscle cramping during exercise	Thigh	Muscle injury			13.0
TMCA	Adductor muscle cramping during exercise	Thigh	Muscle injury			10
TMCQ	Quadricep cramping during exercise	Thigh	Muscle injury			10
TMG	Gluteus medius/minimus strain	Thigh	Muscle injury			13.0
TMX	Gluteus maximus strain	Thigh	Muscle injury			13.0
TMGX	Thigh muscle wasting	Thigh	Muscle injury			10
TMHR	Grade 3 hamstring strain	Thigh	Muscle injury			10
TML	Back referred muscle tightness	Thigh	Muscle injury			13.0
TMM	Adductor magnus strain	Thigh	Muscle injury			13.0
TMP	Thigh muscle trigger points	Thigh	Muscle injury			13.0
TMQ	Rectus femoris rupture	Thigh	Muscle injury			13.0
TMR	Rectus femoris strain	Thigh	Muscle injury			9
TMS	Semimembranosis/tendinosis strain (grade 1 - 2)	Thigh	Muscle injury			9
TMT	Rectus femoris trigger points	Thigh	Muscle injury			13.0
TMW	Back referred hamstring tightness	Thigh	Muscle injury			13.0
TMY	Lateral hamstring trigger points	Thigh	Muscle injury			13.0
TMZ	Thigh Muscle strain/Spasm/Trigger Points	Thigh	Muscle injury			13.0
TMGQ	Quadriceps wasting	Thigh	Muscle injury			10
THI	Bruising/haematoma iliac crest/gluteus medius	Thigh	Muscle contusion			13.0
THH	Hamstring muscle haematoma	Thigh	Muscle contusion			9
THV	Iliotibial band haematoma	Thigh	Muscle contusion			9
THD	Adductor muscle haematoma	Thigh	Muscle contusion			13.0
THZ	Other thigh soft tissue bruising/haematoma not otherwise specified	Thigh	Muscle contusion			13.0
THA	Acute arterial bleed thigh	Thigh	Muscle contusion			9
TH1	Contusion/haematoma of thigh	Thigh	Muscle contusion			9
THM	Myositis ossificans thigh	Thigh	Muscle contusion			9
THQ	Quadriceps muscle haematoma	Thigh	Muscle contusion			13.0
THT	Thigh muscle haematoma	Thigh	Muscle contusion			13.0
TYC	Compartment Syndrome of Thigh	Thigh	Muscle compartment syndrome			13.0
TTP	Tenoperiostitis of Thigh	Thigh	Tendinopathy			13.0
TTS	Sartorius tendon injury	Thigh	Tendinopathy			13.0
TTM	Gluteus med/min tendinopathy	Thigh	Tendinopathy			13.0
TTH	Hamstring tendinopathy with ischial bursitis	Thigh	Tendinopathy			13.0
TTG	Gluteal tendinopathy/enthesopathy	Thigh	Tendinopathy			13.0
TT8	Thigh Tendon Injuries	Thigh	Tendinopathy			13.0
TT1	Hamstring origin tendinopathy	Thigh	Tendinopathy			13.0
TTR	Rectus femoris origin tendinopathy	Thigh	Tendinopathy			13.0
TRM	Gluteus med/min tendon rupture	Thigh	Tendon rupture			13.0
TR1	Hamstring tendon injury	Thigh	Tendon rupture			9
TRH	Hamstring origin tendon rupture	Thigh	Tendon rupture			13.0
TNEL	Lateral cutaneous nerve of thigh entrapment	Thigh	Nerve injury			10
TN1	Nerve entrapment in thigh	Thigh	Nerve injury			13.0
TF1	Fractured femoral shaft	Thigh	Fracture			9
TFX	Thigh Fractures	Thigh	Fracture			13.0
TS1	Femoral bone stress lesion	Thigh	Bone stress injury			9
TSF	Femoral shaft stress fracture	Thigh	Bone stress injury			13.0
TJF	Femur bone contusion	Thigh	Bone contusion			13.0
TGX	Thigh region physis injury	Thigh	Physis injury			13.0
TVML	Morel-Lavallée lesion, hip/thigh	Thigh	Contusion/vascular			16
TKX	Thigh Laceration/Abrasion	Thigh	Laceration			13.0
TK1	Complication of laceration incl. infection	Thigh	Laceration			9
TIX	Thigh abrasion	Thigh	Abrasion			13.0
TISP	Upper leg skin pressure injury	Thigh	Abrasion			16
TWS	stump pressure injury thigh	Thigh	Stump injury			13.0
TWI	Infection of stump thigh	Thigh	Stump injury			13.0
TPZ	Thigh pain without tissue type specified	Thigh	Pain without tissue type specified			13.0
TZS	Other stress/Overuse Injuries to Thigh	Thigh	Unknown			13.0
TZX	Thigh Pain Not otherwise specified	Thigh	Unknown			13.0
TZ1	Thigh pain/Injury Not otherwise specified	Thigh	Unknown			9
TZZ	Thigh pain undiagnosed	Thigh	Unknown			13.0
KMP	Popliteus muscle strain	Knee	Muscle injury			13.0
KMX	Knee Muscle Strain/Spasm/Trigger Points	Knee	Muscle injury			13.0
KH1	Other soft tissue bruising/haematoma knee	Knee	Muscle contusion			9
KHQ	Distal quadricep haematoma	Knee	Muscle contusion			13.0
KT9	Lateral hamstring tendon strain at knee	Knee	Tendinopathy			13.0
KTPI	Insertional Patellar tendon pathology, incl intratendon ossicle	Knee	Tendinopathy			10
KTQ	Quadriceps tendon injury	Knee	Tendinopathy			13.0
KTP	Patellar Tendon Injury	Knee	Tendinopathy			13.0
KTM	Gastrocnemius tendon injury	Knee	Tendinopathy			9
KTL	Lateral gastroc tendinopathy knee	Knee	Tendinopathy			9
KTH	Medial hamstring tendon strain at knee	Knee	Tendinopathy			9
KTS	Medial hamstring insertion tendonitis/pes anserinus bursitis	Knee	Tendinopathy			9
KT7	Quadriceps tendinopathy +/- suprapatellar bursitis	Knee	Tendinopathy			9
KT5	Popliteus tendinopathy/strain	Knee	Tendinopathy			9
KT3	Knee Tendon Injury	Knee	Tendinopathy			9
KT2	Patellar tendinopathy	Knee	Tendinopathy			9
KT1	Iliotibial band syndrome	Knee	Tendinopathy			9
KTG	Medial gastroc tendinopathy knee	Knee	Tendinopathy			13.0
KTB	Lateral hamstring insertion tendonitis	Knee	Tendinopathy			9
KRL	Lateral hamstring tendon rupture at knee	Knee	Tendon rupture			13.0
KRQ	Quadriceps tendon rupture	Knee	Tendon rupture			13.0
KRH	Hamstring tendon rupture	Knee	Tendon rupture			13.0
KR2	Medial hamstring tendon rupture	Knee	Tendon rupture			9
KR1	Patellar tendon rupture	Knee	Tendon rupture			9
KF1	Patella fracture	Knee	Fracture			9
KF2	Intraarticular femoral fracture	Knee	Fracture			9
KFF	Distal femoral fracture	Knee	Fracture			13.0
KFI	Intraarticular tibial fracture	Knee	Fracture			13.0
KFT	Proximal tibial fracture	Knee	Fracture			13.0
KFX	Knee Fractures	Knee	Fracture			13.0
KSP	Patellar stress fracture	Knee	Bone stress injury			13.0
KSX	Knee Stress Fracture	Knee	Bone stress injury			13.0
KS1	Distal femoral stress fracture	Knee	Bone stress injury			9
KJX	Knee bone contusion	Knee	Bone contusion			13.0
KGO	Osgood-Schlatter syndrome	Knee	Physis injury			13.0
KGS	Apophysitis/avulsion fracture distal pole patella/Sinding Larsen Johansson Syndrome (SLJS)	Knee	Physis injury			13.0
KGPB	Patella symptoms related to bipartite patella	Knee	Physis injury			10
KGT	Traction injury to apophysis at knee	Knee	Physis injury			13.0
KGB	Epiphysitis of medial tibial plateau (Blount's Disease)	Knee	Physis injury			13.0
KC5	Medial and lateral meniscal tears	Knee	Cartilage			13.0
KCO	Osteochondritis dissecans (OCD) medial or lateral femoral condyle	Knee	Cartilage			13.0
KCP	Patellofemoral joint chondral pain	Knee	Cartilage			9
KCT	Tibial osteochondral injury	Knee	Cartilage			13.0
KCM	Medial femoral condyle osteochondral injury	Knee	Cartilage			9
KCL	Knee cartilage injury with loose bodies	Knee	Cartilage			13.0
KCK	Lateral femoral condyle osteochondral injury	Knee	Cartilage			9
KCD	Degenerative meniscal tear	Knee	Cartilage			13.0
KCU	Patellofemoral osteochondral injury	Knee	Cartilage			9
KCC	Lateral meniscal cyst	Knee	Cartilage			13.0
KC7	Osteochondritis dissecans (OCD) patella	Knee	Cartilage			13.0
KC4	Osteochondrosis of knee	Knee	Cartilage			9
KC3	Lateral meniscal tear	Knee	Cartilage			13.0
KC2	Medial meniscal tear	Knee	Cartilage			13.0
KC1	Knee articular cartilage damage	Knee	Cartilage			9
KC8	Knee joint cartilage injury (unspecified)	Knee	Cartilage			9
KCB	Mixed osteochondral and meniscal injury	Knee	Cartilage			13.0
KAG	Bi- or tri-compartmental osteoarthritis	Knee	Arthritis			9
KAP	Patellofemoral osteoarthritis	Knee	Arthritis			13.0
KAM	Medial compartment osteoarthritis knee	Knee	Arthritis			13.0
KAH	Post arthroplasty knee	Knee	Arthritis			13.0
KA1	Knee osteoarthritis (O/A)	Knee	Arthritis			9
KAL	Lateral compartment osteoarthritis knee	Knee	Arthritis			13.0
KQB	Baker's cyst	Knee	Synovitis / capsulitis			13.0
KQH	Hoffa's fat pad impingement	Knee	Synovitis / capsulitis			13.0
KQS	Knee Joint synovitis	Knee	Synovitis / capsulitis			13.0
KBI	Infrapatella fat pad contusion/haematoma +/- bursitis	Knee	Bursitis			13.0
KBP	Prepatellar bursitis	Knee	Bursitis			13.0
KBPT	Traumatic knee bursitis	Knee	Bursitis			13.0
KLX	Combined ligament injuries knee	Knee	Ligament			13.0
KLT	PLC injury with chondral /meniscal injury	Knee	Ligament			13.0
KLY	MCL strain/rupture with chondral/meniscal damage knee	Knee	Ligament			13.0
KLK	Combined ligament injury with chondral/meniscal injury	Knee	Ligament			13.0
KLZ	Knee Sprains/Ligament Injuries	Knee	Ligament			13.0
KLV	Grade 1 MCL tear knee	Knee	Ligament			13.0
KLS	Complication post MCL strain/rupture incl Pellegrini Stieda lesion	Knee	Ligament			13.0
KLQ	Partial PCL tear	Knee	Ligament			13.0
KLP	PCL rupture	Knee	Ligament			9
KLM	MCL rupture knee	Knee	Ligament			9
KLL	Posterolateral corner and LCL ligament injuries knee	Knee	Ligament			13.0
KLW	Grade 2 MCL tear knee	Knee	Ligament			13.0
KLI	Partial ACL tear	Knee	Ligament			9
KL6	Knee medial patellofemoral ligament injury	Knee	Ligament			16
KL2	Posterior cruciate ligament (PCL) injury	Knee	Ligament			9
KL3	Knee medial collateral ligament (MCL) injury	Knee	Ligament			9
KL4	Lateral collateral ligament (LCL) strain/rupture	Knee	Ligament			9
KL5	Knee posterolateral complex (PLC) strain/tear	Knee	Ligament			9
KLA	ACL rupture	Knee	Ligament			13.0
KLC	ACL strain/rupture with chondral/meniscal injury	Knee	Ligament			13.0
KLG	ACL graft rupture	Knee	Ligament			13.0
KL1	Anterior cruciate ligament (ACL) injury	Knee	Ligament			9
KD1	Dislocated patella	Knee	Joint sprain			9
KDT	Superior tibiofibular joint dislocation	Knee	Joint sprain			13.0
KDS	Patellar subluxation	Knee	Joint sprain			13.0
KDP	Patellar dislocation with avulsion fracture patella	Knee	Joint sprain			13.0
KD2	Knee dislocation with neural or vascular complication	Knee	Joint sprain			9
KDK	Knee dislocation	Knee	Joint sprain			13.0
KUM	Chronic MCL insufficiency	Knee	Chronic instability			9
KUZ	Other instability	Knee	Chronic instability			13.0
KUP	Chronic PCL insufficiency	Knee	Chronic instability			9
KU2	Patellar instability	Knee	Chronic instability			9
KU1	Chronic ACL insufficiency	Knee	Chronic instability			9
KUX	Knee Instability (chronic or recurrent subluxations)	Knee	Chronic instability			13.0
KV1	Knee contusion/haematoma (extraarticular)	Knee	Contusion/vascular			13.0
KVM	Knee MCL contusion	Knee	Contusion/vascular			13.0
KK1	Lacerated knee	Knee	Laceration			9
KKD	Deep knee laceration - intraarticular	Knee	Laceration			13.0
KKS	Superficial knee laceration/abrasion	Knee	Laceration			13.0
KIX	Knee abrasion	Knee	Abrasion			13.0
KWI	Infection of stump knee	Knee	Stump injury			13.0
KWS	stump pressure injury knee	Knee	Stump injury			13.0
KPR	PCL strain/rupture with associated chondral/meniscal injury	Knee	Pain without tissue type specified			13.0
KPA	Patellofemoral pain with patellar tendinopathy	Knee	Pain without tissue type specified			13.0
KQ3	Synovial plica of knee	Knee	Pain without tissue type specified			13.2
KP4	Knee Impingement/Synovitis/Biomechanical Lesion not associated with other conditions	Knee	Pain without tissue type specified			9
KZ1	Knee Pain/Injury Not otherwise specified	Knee	Unknown			9
KZ2	Knee haemarthrosis cause undiagnosed	Knee	Unknown			9
KZA	Post knee reconstruction	Knee	Unknown			13.0
KZS	Post knee Surgery	Knee	Unknown			13.0
KZZ	Knee pain undiagnosed	Knee	Unknown			13.0
QMSA	Soleus strain a/w accessory soleus	Lower leg	Muscle injury			10
QMT	Calf muscle cramps/spasm	Lower leg	Muscle injury			13.0
QMP	Tibialis posterior strain	Lower leg	Muscle injury			13.0
QMM	Medial gastroc strain	Lower leg	Muscle injury			9
QMLX	Lateral compartment muscle injury	Lower leg	Muscle injury			10
QML	Lateral gastroc strain	Lower leg	Muscle injury			9
QM1	Gastrocnemius muscle injury/strain	Lower leg	Muscle injury			9
QMA	Anterior compartment muscle injury	Lower leg	Muscle injury			13.0
QMD	Delayed onset muscle soreness	Lower leg	Muscle injury			13.0
QMX	Lower leg muscle Injury	Lower leg	Muscle injury			13.0
QMS	Soleus muscle strain	Lower leg	Muscle injury			9
QMYP	Peroneal trigger points/spasm	Lower leg	Muscle injury			10
QMYG	Gastroc muscle trigger points/spasm	Lower leg	Muscle injury			10
QH2	Calf contusion/haematoma	Lower leg	Muscle contusion			9
QHZ	Other shin soft tissue bruising/haematoma not otherwise specified	Lower leg	Muscle contusion			13.0
QHP	Peroneal Haematoma	Lower leg	Muscle contusion			13.0
QHA	Tib anterior haematoma	Lower leg	Muscle contusion			13.0
QH1	Leg Soft Tissue Bruising/Haematoma	Lower leg	Muscle contusion			9
QHM	Lower leg muscle haematoma	Lower leg	Muscle contusion			13.0
QYA	Anterior compartment syndrome	Lower leg	Muscle compartment syndrome			9
QY2	Acute anterior compartment syndrome	Lower leg	Muscle compartment syndrome			13.0
QYB	Tenoperiostitis of lower leg	Lower leg	Muscle compartment syndrome			9
QYD	Deep posterior compartment syndrome	Lower leg	Muscle compartment syndrome			13.0
QYS	Post compartment release surgery	Lower leg	Muscle compartment syndrome			9
QYP	Posterior compartment syndrome	Lower leg	Muscle compartment syndrome			9
QYM	Compartment syndrome multiple sites lower leg	Lower leg	Muscle compartment syndrome			13.0
QYF	Other acute compartment syndrome to lower leg	Lower leg	Muscle compartment syndrome			13.0
QYL	Lateral (peroneal) compartment syndrome	Lower leg	Muscle compartment syndrome			13.0
QTT	Anterior shin splints	Lower leg	Tendinopathy			13.0
QT1	Medial Tibial Stress Syndrome ('shin splints')	Lower leg	Tendinopathy			9
QTA	Achilles tendinopathy	Lower leg	Tendinopathy			9
QTPT	Plantaris tendinopathy	Lower leg	Tendinopathy			16
QTAP	Achilles paratenon injury	Lower leg	Tendinopathy			16
QTS	Post Achilles tendon surgery	Lower leg	Tendinopathy			13.0
QTB	Achilles enthesopathy with retrocalcaneal bursitis	Lower leg	Tendinopathy			13.0
QRA	Achilles tendon rupture	Lower leg	Tendon rupture			13.0
QRI	Insertional Achilles tendon rupture	Lower leg	Tendon rupture			13.0
QRM	Midsubstance Achilles tendon rupture	Lower leg	Tendon rupture			13.0
QRP	Plantaris tendon rupture	Lower leg	Tendon rupture			16
QN1	Peroneal nerve palsy (with foot drop)	Lower leg	Nerve injury			9
QNX	Neurological Injury of Lower Leg	Lower leg	Nerve injury			13.0
QFO	Fractured midshaft tibia	Lower leg	Fracture			13.0
QFZ	Compound fractured tibia +/- fibula	Lower leg	Fracture			13.0
QFX	Lower Leg Fractures	Lower leg	Fracture			13.0
QFT	Fractured midshaft tibia and fibula	Lower leg	Fracture			13.0
QFQ	Fractured tibia +/- fibula with other complication (e.g. compartment syndrome)	Lower leg	Fracture			13.0
QFN	Fractured fibula with associated peroneal nerve injury	Lower leg	Fracture			13.0
QFM	Fractured midshaft fibula	Lower leg	Fracture			9
QFH	Fractured proximal fibula	Lower leg	Fracture			9
QFF	Fractured fibula	Lower leg	Fracture			13.0
QF2	Fractured distal shaft fibula	Lower leg	Fracture			9
QF1	Fractured tibia +/- fibula	Lower leg	Fracture			9
QFS	Fractured mid-fibula with associated syndesmosis injury ankle	Lower leg	Fracture			13.0
QSA	Stress fracture anterior cortex tibia	Lower leg	Bone stress injury			9
QSOT	Tibial bone oedema	Lower leg	Bone stress injury			16
QSOF	Fibula bone oedema	Lower leg	Bone stress injury			16
QST	Stress fracture tibia	Lower leg	Bone stress injury			13.0
QSL	Stress fracture fibula involving cortex	Lower leg	Bone stress injury			9
QS2	Fibular bone stress lesion	Lower leg	Bone stress injury			9
QS1	Tibial bone stress lesion	Lower leg	Bone stress injury			9
QSP	Stress fracture posteromedial tibia	Lower leg	Bone stress injury			9
QJX	Lower leg bone contusion	Lower leg	Bone contusion			13.0
QZS	Post lower leg surgery	Lower leg	Arthritis			13.2
QQ1	Ruptured Baker's Cyst	Lower leg	Synovitis / capsulitis			13.0
QBC	Calcaneal bursitis (pump bump)	Lower leg	Bursitis			13.0
QBX	Bursitis not otherwise specified	Lower leg	Bursitis			13.0
QL1	Sprained superior tibiofibular joint	Lower leg	Ligament			13.0
QVT	Pretibial periosteal bruising/haematoma	Lower leg	Contusion/vascular			13.0
QV4	Popliteal artery entrapment	Lower leg	Contusion/vascular			9
QVV	Other vascular injury to lower leg	Lower leg	Contusion/vascular			13.0
QVX	Vascular Injury Lower Leg	Lower leg	Contusion/vascular			13.0
QKXQ	Other complication of lower leg laceration/abrasion	Lower leg	Laceration			10
QKXI	Infection as complication of lower leg laceration/abrasion	Lower leg	Laceration			10
QK2	Calf laceration/abrasion	Lower leg	Laceration			9
QK1	Lower Leg Laceration	Lower leg	Laceration			9
QIS	Shin abrasion	Lower leg	Abrasion			13.0
QI1	Lower leg soft tissue infection	Lower leg	Abrasion			9
QISP	Lower leg skin pressure injury	Lower leg	Abrasion			16
QWS	stump pressure injury lower limb	Lower leg	Stump injury			13.0
QWI	Infection of stump lower leg	Lower leg	Stump injury			13.0
QPY	Other Leg Overuse Injury	Lower leg	Pain without tissue type specified			13.0
QPS	Soleus Trigger points/Spasm	Lower leg	Pain without tissue type specified			13.0
QZZ	Lower leg pain undiagnosed	Lower leg	Unknown			13.0
QZ1	Other Lower Leg Pain/Injury not otherwise specified	Lower leg	Unknown			9
AT5	Tibialis anterior tenosynovitis	Ankle	Tendinopathy			9
ATX	Ankle tendon injury	Ankle	Tendinopathy			13.0
ATP	Peroneal tendon subluxation/dislocation	Ankle	Tendinopathy			13.0
ATE	Extensor tendon injuries at ankle	Ankle	Tendinopathy			13.0
AT6	Peroneal tendinopathy	Ankle	Tendinopathy			9
AT7	Flexor Hallucis Longus tendinopathy	Ankle	Tendinopathy			9
ARP	Tibialis posterior tendon rupture	Ankle	Tendon rupture			13.0
ARH	Flexor Hallucis Longus rupture	Ankle	Tendon rupture			13.0
ANX	Nerve Injury at Ankle	Ankle	Nerve injury			13.0
ANC	Calcaneal nerve entrapment	Ankle	Nerve injury			13.0
ANM	Medial calcaneal nerve entrapment	Ankle	Nerve injury			13.0
ANT	Tarsal tunnel syndrome	Ankle	Nerve injury			13.0
AFS	Fractured lateral process talus	Ankle	Fracture			13.0
AFT	Fractured talar dome	Ankle	Fracture			9
AFP	Fracture posterior malleolus	Ankle	Fracture			13.0
AFO	Fractured os trigonum	Ankle	Fracture			13.0
AFN	Fractured talar neck	Ankle	Fracture			13.0
AFM	Medial malleolus fracture	Ankle	Fracture			9
AFG	Fractured posterior process talus	Ankle	Fracture			13.0
AFX	Trimalleolar fracture	Ankle	Fracture			9
AFD	Ankle fracture with diastasis of syndesmosis	Ankle	Fracture			13.0
AFB	Bimalleolar fracture	Ankle	Fracture			9
AFL	Lateral malleolus fracture	Ankle	Fracture			9
AF2	Fractured talus	Ankle	Fracture			13.0
AF1	Fracture ankle	Ankle	Fracture			9
ASX	Ankle stress fracture	Ankle	Bone stress injury			13.0
ASM	Stress fracture medial malleolus	Ankle	Bone stress injury			13.0
ASL	Stress fracture lateral malleolus	Ankle	Bone stress injury			13.0
AS1	Stress fracture talus	Ankle	Bone stress injury			9
ASC	Stress injury calcaneus	Ankle	Bone stress injury			9
AJT	Talar dome bone bruise	Ankle	Bone contusion			13.0
AJX	Ankle bone contusion	Ankle	Bone contusion			13.0
AEX	Ankle avascular necrosis	Ankle	Avascular necrosis			13.0
AGA	Traction injury to apophysis ankle	Ankle	Physis injury			13.0
AGT	Osteochondrosis of ankle	Ankle	Physis injury			13.0
AGC	Apophysitis/avulsion fracture to calcaneus (Sever's disease)	Ankle	Physis injury			13.0
AC1	Ankle osteochondral Injuries	Ankle	Cartilage			9
AA1	Ankle joint osteoarthritis	Ankle	Arthritis			9
AQX	Ankle synovitis/Impingement/Bursitis	Ankle	Synovitis / capsulitis			13.0
AQS	Ankle joint synovitis	Ankle	Synovitis / capsulitis			13.0
AQP	Posterior impingement ankle	Ankle	Synovitis / capsulitis			13.0
AQA	Ankle anterior impingement	Ankle	Synovitis / capsulitis			13.0
AL1	Sprain lateral collateral ligament ankle	Ankle	Ligament			9
AL2	Sprain medial collateral (deltoid) ligament ankle	Ankle	Ligament			9
ALA	Anterior talofibular ligament sprain	Ankle	Ligament			13.0
ALJ	Ankle sprains	Ankle	Ligament			13.0
ALR	Lateral ligaments rupture (grade 3 injury)	Ankle	Ligament			13.0
ALC	Calcaneofibular ligament sprain	Ankle	Ligament			13.0
ALS	Inferior tibiofibular syndesmosis sprain	Ankle	Ligament			13.0
ALM	Ankle multiple ligaments sprain	Ankle	Ligament			13.0
AD1	Ankle dislocation	Ankle	Joint sprain			9
AUX	Chronic Ankle Instability	Ankle	Chronic instability			13.0
AUM	Chronic medial instability	Ankle	Chronic instability			9
AU1	Chronic lateral instability	Ankle	Chronic instability			9
AV1	Ankle contusion/haematoma	Ankle	Contusion/vascular			13.0
AKD	Deep (intraarticular) laceration ankle	Ankle	Laceration			13.0
AKS	Superficial ankle laceration/abrasion	Ankle	Laceration			13.0
AKI	Complication of ankle laceration incl infection	Ankle	Laceration			13.0
AKX	Ankle laceration	Ankle	Laceration			13.0
AIX	Ankle abrasion	Ankle	Abrasion			13.0
AP2	Functional pain ankle	Ankle	Pain without tissue type specified			9
AZZ	Other Ankle Pain/Injury not otherwise specified	Ankle	Unknown			13.0
AZ1	Ankle Pain/Injury undiagnosed	Ankle	Unknown			13.0
AZS	Post ankle surgery	Ankle	Unknown			13.0
FM1	Foot Muscle Strain/Spasm/trigger Points	Foot	Muscle injury			9
FH3	Fat pad contusion heel	Foot	Muscle contusion			9
FYX	Foot muscle compartment syndrome	Foot	Muscle compartment syndrome			13.0
FT6	Cuboid Syndrome	Foot	Tendinopathy			9
FTX	Foot Tendon Injuries	Foot	Tendinopathy			13.0
FTT	Tibialis posterior insertional tendinopathy	Foot	Tendinopathy			13.0
FTM	Mid/distal plantar fasciitis	Foot	Tendinopathy			13.0
FT7	Tibialis posterior tendinopathy	Foot	Tendinopathy			9
FT2	Extensor tendon injury in foot	Foot	Tendinopathy			9
FT1	Plantar heel pain (fasciitis/strain/calcaneal spur)	Foot	Tendinopathy			9
FTE	Extensor tendinopathy in foot	Foot	Tendinopathy			13.0
FRE	Ruptured toe extensor tendon	Foot	Tendon rupture			16
FRP	Plantar fascia rupture	Foot	Tendon rupture			9
FR1	Peroneal tendon rupture	Foot	Tendon rupture			9
FNX	Foot Neurological Injury	Foot	Nerve injury			13.0
FN1	Morton's neuroma or Joplin's neuritis	Foot	Nerve injury			9
FFS	Fracture 2nd Metatarsal	Foot	Fracture			9
FFT	Fracture great toe distal phalanx	Foot	Fracture			9
FFU	Complication of fractured foot including non union	Foot	Fracture			13.0
FFZ	Fracture tarsal bone	Foot	Fracture			13.0
FFX	Fracture two or more metatarsals	Foot	Fracture			9
FFB	Avulsion fracture 5th metatarsal base	Foot	Fracture			9
FFC	Fractured calcaneus	Foot	Fracture			9
FFN	Fracture navicular	Foot	Fracture			9
FFM	Fracture 1st Metatarsal	Foot	Fracture			13.0
FFI	Fracture 3rd metatarsal	Foot	Fracture			13.0
FFH	Fracture great toe	Foot	Fracture			13.0
FFF	Fracture cuneiform	Foot	Fracture			9
FF1	Fracture cuboid	Foot	Fracture			9
FFA	Fractured anterior process calcaneus	Foot	Fracture			13.0
FF2	Fractured metatarsal(s)	Foot	Fracture			9
FF3	Fractured phalanx (foot)	Foot	Fracture			9
FF4	Fracture 4th metatarsal	Foot	Fracture			13.0
FF5	Fracture 5th metatarsal shaft	Foot	Fracture			13.0
FFG	Fracture great toe proximal phalanx	Foot	Fracture			13.0
FSS	Second metatarsal stress fracture	Foot	Bone stress injury			9
FSF	Cuneiform stress fracture	Foot	Bone stress injury			9
FSB	Base second metatarsal stress fracture	Foot	Bone stress injury			9
FST	Sesamoid stress fracture	Foot	Bone stress injury			9
FSR	Stress reaction metatarsal/metatarsalgia	Foot	Bone stress injury			13.0
FSP	Sesamoid stress injury	Foot	Bone stress injury			13.0
FSN	Navicular stress fracture	Foot	Bone stress injury			9
FSI	Third metatarsal stress fracture	Foot	Bone stress injury			13.0
FSD	Cuboid stress fracture	Foot	Bone stress injury			9
FSC	Stress fracture calcaneus	Foot	Bone stress injury			9
FS5	Fifth metatarsal stress fracture	Foot	Bone stress injury			13.0
FS4	Fourth metatarsal stress fracture	Foot	Bone stress injury			13.0
FS3	Sesamoiditis/stress fracture	Foot	Bone stress injury			9
FSM	Other metatarsal stress fracture	Foot	Bone stress injury			13.0
FS2	Stress fracture metatarsal	Foot	Bone stress injury			9
FS1	Stress reactions/fractures in foot	Foot	Bone stress injury			9
FSON	Navicular bone oedema	Foot	Bone stress injury			16
FSA	First metatarsal stress fracture	Foot	Bone stress injury			13.0
FJX	Foot bone bruise	Foot	Bone contusion			13.0
FEN	Non union navicular stress fracture	Foot	Avascular necrosis			13.0
FES	Avascular necrosis sesamoid Great Toe	Foot	Avascular necrosis			13.0
FGK	Kohler's disease - navicular osteochondrosis	Foot	Physis injury			13.0
FGT	Traction injury to foot	Foot	Physis injury			13.0
FG5	Apophysitis/avulsion fracture base 5th metatarsal	Foot	Physis injury			13.0
FGF	Osteochondrosis of metatarsal head/Freiberg's disease	Foot	Physis injury			9
FCX	Foot Chondral/Osteochondral Lesion	Foot	Cartilage			13.0
FC1	Osteochondrosis of foot	Foot	Cartilage			9
FAS	Subtalar joint arthritis	Foot	Arthritis			13.0
FAF	Bunion 5th MTP joint	Foot	Arthritis			13.0
FAT	Arthritis of lesser toes	Foot	Arthritis			13.0
FA1	Bunion of great toe metatarsophalangeal (MTP) joint	Foot	Arthritis			9
FA2	Arthritis of midfoot	Foot	Arthritis			9
FAX	Foot Osteoarthritis	Foot	Arthritis			13.0
FAH	Arthritis MTP joint great toe/Hallux Rigidus	Foot	Arthritis			13.0
FQ3	Sinus tarsi syndrome (subtalar joint synovitis)	Foot	Synovitis / capsulitis			13.0
FQM	Synovitis of midfoot joints	Foot	Synovitis / capsulitis			13.0
FQ2	Synovitis of MTP joint(s)	Foot	Synovitis / capsulitis			13.0
FL1	Midfoot joint/ligament sprain (incl Lisfranc)	Foot	Ligament			9
FLF	Spring ligament sprain in foot	Foot	Ligament			13.0
FLG	Sprain IP ligament(s) great toe	Foot	Ligament			13.0
FLJ	Foot Joint Sprain	Foot	Ligament			13.0
FLL	Plantar plate disruption MTP joint	Foot	Ligament			9
FLT	Sprained toe/'turf toe'	Foot	Ligament			13.0
FDM	Dislocation of lesser toe MTP joint	Foot	Joint sprain			13.0
FDX	Foot Dislocation	Foot	Joint sprain			13.0
FDP	Dislocation of IP joint of lesser toe	Foot	Joint sprain			13.0
FD2	Dislocation of great toe MTP joint	Foot	Joint sprain			9
FDT	Dislocation of midfoot through tarsometatarsal (TMT) joints/Lisfranc dislocation	Foot	Joint sprain			13.0
FUX	Foot joint chronic instability	Foot	Chronic instability			13.0
FV1	Foot contusion/haematoma	Foot	Contusion/vascular			13.0
FVX	Other foot soft tissue bruising/haematoma not elsewhere specified	Foot	Contusion/vascular			13.0
FVTN	Talon noir (black heel)/hyperkeratosis hemorrhagica	Foot	Contusion/vascular			15
FVT	Haematoma lesser toes	Foot	Contusion/vascular			13.0
FVN	Nail bed haematoma lesser toes	Foot	Contusion/vascular			13.0
FVG	Haematoma great toe	Foot	Contusion/vascular			13.0
FV2	Toenail problem/contusion/haematoma	Foot	Contusion/vascular			13.0
FVXX	Foot Vascular Injuries	Foot	Contusion/vascular			10
FV3	Heel bruising/haematoma incl fat pad contusion	Foot	Contusion/vascular			13.0
FKI	Complication of foot laceration incl infection	Foot	Laceration			13.0
FKU	Ulceration foot	Foot	Laceration			13.0
FIC	Callous on foot	Foot	Abrasion			13.0
FIN	Skin infection toenail - incl infected ingrown toenail	Foot	Abrasion			13.0
FI2	Foot cellulitis/infected ulcer	Foot	Abrasion			9
FIA	Foot abrasion	Foot	Abrasion			13.0
FIF	Blisters foot	Foot	Abrasion			13.0
FIH	Blisters heel	Foot	Abrasion			13.0
FISP	Foot skin pressure injury	Foot	Abrasion			16
FP1	Sprain 1st MTP joint with volar plate rupture	Foot	Pain without tissue type specified			9
FPY	Foot muscle trigger points, cramping, spasm	Foot	Pain without tissue type specified			13.0
FPL	Sprain of great toe	Foot	Pain without tissue type specified			9
FP2	Synovitis/Impingement/Biomechanical Lesion of Foot	Foot	Pain without tissue type specified			9
FP5	Chronic regional pain syndrome foot	Foot	Pain without tissue type specified			9
FZX	Foot Pain/Injury Not otherwise specified	Foot	Unknown			13.0
FZ1	Foot pain undiagnosed	Foot	Unknown			9
FZS	Post foot surgery	Foot	Unknown			13.2
XML	Muscle strain lower limb	Multiple	Muscle injury			13.0
XMS	Muscle strain spine	Multiple	Muscle injury			13.0
XMU	Muscle strain upper limb	Multiple	Muscle injury			13.0
XMX	Trigger points/spasm multiple locations	Multiple	Muscle injury			13.0
XHL	Soft tissue bruising lower limb	Multiple	Muscle contusion			13.0
XHU	Soft tissue bruising upper limb	Multiple	Muscle contusion			13.0
XT8	Tendinopathy crossing anatomical boundaries	Multiple	Tendinopathy			13.0
XNU	Upper limb neurological injury	Multiple	Nerve injury			13.0
XNL	Lower limb neurological injury	Multiple	Nerve injury			13.0
XNS	Spinal injury crossing anatomical boundaries	Multiple	Nerve injury			13.0
XGX	Osteochondrosis crossing anatomical boundaries	Multiple	Physis injury			13.0
XAU	Upper limb osteoarthritis	Multiple	Arthritis			13.0
XAX	Osteoarthritis crossing anatomical boundaries	Multiple	Arthritis			13.0
XLU	Sprain multiple locations	Multiple	Ligament			13.0
XVX	Vascular Injury Crossing Anatomical Boundaries	Multiple	Contusion/vascular			13.0
XKX	Laceration/Abrasion crossing anatomical boundaries	Multiple	Laceration			13.0
XKL	Laceration/abrasion lower limb	Multiple	Laceration			13.0
XISS	Saddle sores	Multiple	Abrasion			13.5
XOD	Drowning	Multiple	Organ trauma			13.0
ZMX	Muscle injury/spasm location unspecified	Unknown	Muscle injury			13.2
ZT8	Tendinopathy location unspecified	Unknown	Tendinopathy			13.2
ZNS	Spinal injury location unspecified	Unknown	Nerve injury			13.2
ZGT	Traction Apophysitis/Osteochondrosis not elsewhere specified	Unknown	Physis injury			13.0
ZAX	Osteoarthritis location unspecified	Unknown	Arthritis			13.2
ZLU	Sprain location unspecified	Unknown	Ligament			13.2
ZVX	Vascular Injury location unspecified	Unknown	Contusion/vascular			13.2
XKU	Laceration/abrasion upper limb	Unknown	Laceration			13.0
ZKX	Laceration/Abrasion location unspecified	Unknown	Laceration			13.2
ZZ1	Diagnosis uncertain/unrecorded	Unknown	Unknown			13.2
MCEAC	Arrhythmogenic Cardiomyopathy (formerly Arrhythmogenic right ventricular cardiomyopathy (ARVC))	Medical		Cardiovascular	Environmental – exercise-related	15
MCET	Commotio cordis	Medical		Cardiovascular	Environmental – exercise-related	15
MCESC	Syncopal episode(s) cardiac	Medical		Cardiovascular	Environmental – exercise-related	15
MCES	Syncope/collapse, general (including non-cardiac causes)	Medical		Cardiovascular	Environmental – exercise-related	15
MCEH	Hypertrophic Cardiomyopathy	Medical		Cardiovascular	Environmental – exercise-related	13.0
MCEG	Abnormal screening ECG	Medical		Cardiovascular	Environmental – exercise-related	15
MCEC	Cardiomyopathy, other	Medical		Cardiovascular	Environmental – exercise-related	13.5
MCEA	Athlete's heart	Medical		Cardiovascular	Environmental – exercise-related	13.2
MCECP	Exertional chest pain (angina)	Medical		Cardiovascular	Environmental – exercise-related	15
MCYXC	Myocarditis/pericarditis due to COVID-19	Medical		Cardiovascular	Immunological/inflammatory	14
MCYXV	Myocarditis/pericarditis post COVID-19 vaccine	Medical		Cardiovascular	Immunological/inflammatory	14
MCYX	Myocarditis	Medical		Cardiovascular	Immunological/inflammatory	13.0
MCVX	Venous disease	Medical		Cardiovascular	Thrombotic/haemorrhagic	10
MCVZ	Other venous disease incl calf/ankle oedema, cause unknown	Medical		Cardiovascular	Thrombotic/haemorrhagic	10
MCVV	Varicose veins	Medical		Cardiovascular	Thrombotic/haemorrhagic	10
MCVS	Subclavian vein/axillary vein thrombosis	Medical		Cardiovascular	Thrombotic/haemorrhagic	10
MCVI	Ischaemic heart disease	Medical		Cardiovascular	Thrombotic/haemorrhagic	13.0
MCVD	Deep venous thrombosis	Medical		Cardiovascular	Thrombotic/haemorrhagic	13.0
MCVCA	Cardiac arrest	Medical		Cardiovascular	Thrombotic/haemorrhagic	15
MCCPS	Pulmonary stenosis	Medical		Cardiovascular	Degenerative or chronic condition	15
MCCSV	Supraventricular tachycardia incl Atrial Flutter	Medical		Cardiovascular	Degenerative or chronic condition	15
MCCP	Peripheral vascular disease	Medical		Cardiovascular	Degenerative or chronic condition	13.0
MCCMV	Mitral valve prolapse	Medical		Cardiovascular	Degenerative or chronic condition	15
MCCMI	Myocardial infarction	Medical		Cardiovascular	Degenerative or chronic condition	15
MCCHF	Heart failure	Medical		Cardiovascular	Degenerative or chronic condition	15
MCCH	Hypertension	Medical		Cardiovascular	Degenerative or chronic condition	15
MCCCA	Coronary artery disease	Medical		Cardiovascular	Degenerative or chronic condition	15
MCCC	High cholesterol	Medical		Cardiovascular	Degenerative or chronic condition	15
MCCAV	Aortic valve pathology	Medical		Cardiovascular	Degenerative or chronic condition	15
MCCA	Aortopathy	Medical		Cardiovascular	Degenerative or chronic condition	15
MCCD	Dilated Cardiomyopathy	Medical		Cardiovascular	Degenerative or chronic condition	15
MCCV	Murmurs/Valvular disease	Medical		Cardiovascular	Degenerative or chronic condition	13.0
MCJP	Patent Ductus Arteriosus (PDA)	Medical		Cardiovascular	Developmental anomaly	15
MCJX	Cardiovascular developmental anomaly	Medical		Cardiovascular	Developmental anomaly	13.0
MCJVS	Ventricular septal defect	Medical		Cardiovascular	Developmental anomaly	15
MCJBS	Brugada syndrome	Medical		Cardiovascular	Developmental anomaly	15
MCJM	Marfan syndrome	Medical		Cardiovascular	Developmental anomaly	15
MCJD	Atrial Septal Defect incl Patent Foramen Ovale (PFO)	Medical		Cardiovascular	Developmental anomaly	15
MCJA	Bicuspid aortic valve	Medical		Cardiovascular	Developmental anomaly	13.0
MCJCA	Coronary artery anomaly	Medical		Cardiovascular	Developmental anomaly	15
MCXX	Cardiovascular Illness	Medical		Cardiovascular	Multiple	10
MCZX	Other cardiovascular disease	Medical		Cardiovascular	Unknown, or not specified	10
MCJB	Long QT syndrome	Medical		Cardiovascular	Unknown, or not specified	13.5
MCEF	Atrial fibrillation	Medical		Cardiovascular	Unknown, or not specified	13.5
MCZPM	Pacemaker insertion	Medical		Cardiovascular	Unknown, or not specified	15
MCJW	Wolff-Parkinson-White syndrome	Medical		Cardiovascular	Unknown, or not specified	13.5
MCZC	Heart arrhythmia/conduction abnormality	Medical		Cardiovascular	Unknown, or not specified	13.0
MCZCD	Sudden cardiac death	Medical		Cardiovascular	Unknown, or not specified	15
MCZIC	Implantable cardioverter-defibrillator (ICD) complication	Medical		Cardiovascular	Unknown, or not specified	15
MCZII	ICD insertion	Medical		Cardiovascular	Unknown, or not specified	15
MCZIS	ICD shock	Medical		Cardiovascular	Unknown, or not specified	15
MCZP	Ablation procedure	Medical		Cardiovascular	Unknown, or not specified	15
MCZPC	Pacemaker complication	Medical		Cardiovascular	Unknown, or not specified	15
MCZ1	Cardiac preparticipation screening	Medical		Cardiovascular	Unknown, or not specified	13.0
MDAX	Atopic dermatitis / eczema	Medical		Dermatological	Allergic	13.0
MDSS	Sunburn	Medical		Dermatological	Environmental – non-exercise	13.0
MDYL	Enlarged lymph node	Medical		Dermatological	Immunological/inflammatory	15
MDYX	Rash /other dermatological condition	Medical		Dermatological	Immunological/inflammatory	13.0
MDYP	Psoriasis	Medical		Dermatological	Immunological/inflammatory	13.0
MDYD	Dermatitis	Medical		Dermatological	Immunological/inflammatory	13.0
MDYAC	Acne	Medical		Dermatological	Immunological/inflammatory	15
MDYU	Urticaria	Medical		Dermatological	Immunological/inflammatory	13.0
MDYC	Sebaceous (epidermoid) cyst	Medical		Dermatological	Immunological/inflammatory	15
MDIX	Skin Infection/Cellulitis/abscess	Medical		Dermatological	Infection	13.0
MDIPR	Pityriasis rosea	Medical		Dermatological	Infection	14
MDIPV	Pityriasis versicolor	Medical		Dermatological	Infection	14
MDIS	Feet warts - incl plantar warts	Medical		Dermatological	Infection	13.0
MDISC	Scabies	Medical		Dermatological	Infection	15
MDIV	Skin infection - viral	Medical		Dermatological	Infection	13.0
MDIW	Wrist and hand warts	Medical		Dermatological	Infection	13.0
MDIP	Skin infection wrist/hand	Medical		Dermatological	Infection	13.0
MDIY	Other fungal infection	Medical		Dermatological	Infection	13.0
MDIT	Tinea pedis/athlete's foot	Medical		Dermatological	Infection	13.0
MDIZ	Other skin infection not specifically mentioned	Medical		Dermatological	Infection	13.0
MDIN	Skin infection head/face/neck	Medical		Dermatological	Infection	13.0
MDIL	Lymphadenopathy secondary to skin infection	Medical		Dermatological	Infection	13.0
MDIK	Keratolysis	Medical		Dermatological	Infection	15
MDIH	Herpes simplex	Medical		Dermatological	Infection	13.0
MDIG	Fungal infection groin	Medical		Dermatological	Infection	13.0
MDIF	Skin Infection - fungal	Medical		Dermatological	Infection	13.0
MDIE	Skin infection elbow	Medical		Dermatological	Infection	13.0
MDIB	Skin infection pelvis/buttock - incl ischial abscess	Medical		Dermatological	Infection	13.0
MDIVZ	Skin infection - viral	Medical		Dermatological	Infection	13.0
MDIO	Other warts	Medical		Dermatological	Infection	13.0
MDBXD	Skin Lesion/Tumour thoracic	Medical		Dermatological	Neoplasm	13.0
MDB1	Benign skin lesion	Medical		Dermatological	Neoplasm	13.0
MDBXH	Skin Lesion/Tumour head	Medical		Dermatological	Neoplasm	13.0
MDBX	Skin Lesion/Tumour	Medical		Dermatological	Neoplasm	13.0
MDBS	Squamous cell carcinoma (SCC)	Medical		Dermatological	Neoplasm	13.0
MDBM	Multiple skin cancers	Medical		Dermatological	Neoplasm	13.0
MDBES	Melanoma in situ (grade 0)	Medical		Dermatological	Neoplasm	15
MDBE	Melanoma	Medical		Dermatological	Neoplasm	13.0
MDBB	Basal cell carcinoma (BCC)	Medical		Dermatological	Neoplasm	13.0
MDBL	Subcutaneous lipoma	Medical		Dermatological	Neoplasm	15
MDDX	Drug-related skin rash	Medical		Dermatological	Drug-related/poisoning	10
MDZG	Dermatological Illness	Medical		Dermatological	Unknown, or not specified	10
MDZX	Other rash not otherwise mentioned or undiagnosed	Medical		Dermatological	Unknown, or not specified	10
MTIT	Dental caries	Medical		Dental	Infection	13.0
MTIW	Wisdom tooth	Medical		Dental	Infection	13.0
MTIP	Periodontitis	Medical		Dental	Infection	13.0
MTCC	Dental condition	Medical		Dental	Degenerative or chronic condition	13.0
MYAH	Hashimoto's thyroiditis	Medical		Endocrinological	Allergic	13.0
MYSBT	Mastalgia (cyclical breast tenderness)	Medical		Endocrinological	Environmental – non-exercise	16
MYYF	Chronic fatigue syndrome/myalgic encephalomyeitis	Medical		Endocrinological	Immunological/inflammatory	13.0
MYYX	Endocrine Illness	Medical		Endocrinological	Immunological/inflammatory	13.0
MYYZ	Other endocrine disorder	Medical		Endocrinological	Immunological/inflammatory	13.0
MYYT	Thyroid disorder	Medical		Endocrinological	Immunological/inflammatory	13.0
MYIB	Mastitis/breastfeeding condition	Medical		Endocrinological	Infection	13.5
MYBBC	Breast cancer	Medical		Endocrinological	Neoplasm	13.5
MYBBL	Breast lump for investigation	Medical		Endocrinological	Neoplasm	13.5
MYNG	Gynaecomastia	Medical		Endocrinological	Metabolic/nutritional	16
MYJO	Exercise prescription for patient with obesity	Medical		Endocrinological	Developmental anomaly	13.0
MYJ	Functional hypothalamic amenorrhoea	Medical		Endocrinological	Developmental anomaly	13.5
MYXB	Advice on breast care	Medical		Endocrinological	Multiple	13.5
MGAX	Coeliac disease	Medical		Gastrointestinal	Allergic	13.0
MGED	Runner's diarrhoea	Medical		Gastrointestinal	Environmental – exercise-related	13.0
MGEE	Exercise associated gastritis/reflux	Medical		Gastrointestinal	Environmental – exercise-related	13.0
MGYC	Cholecystitis	Medical		Gastrointestinal	Immunological/inflammatory	13.0
MGYS	Surgical bowel problem	Medical		Gastrointestinal	Immunological/inflammatory	13.0
MGYU	Gastritis/peptic ulceration - non exercise/NSAID related	Medical		Gastrointestinal	Immunological/inflammatory	13.0
MGYX	Gastritis	Medical		Gastrointestinal	Immunological/inflammatory	13.0
MGIB	Bacterial gastroenteritis (incl food poisoning)	Medical		Gastrointestinal	Infection	13.0
MGIZ	Other gastrointestinal infection	Medical		Gastrointestinal	Infection	13.0
MGIX	Gastrointestinal infection	Medical		Gastrointestinal	Infection	13.0
MGIV	Viral gastroenteritis	Medical		Gastrointestinal	Infection	13.0
MGID	Amoebic dysentery	Medical		Gastrointestinal	Infection	13.0
MGIA	Appendicitis	Medical		Gastrointestinal	Infection	13.0
MGIH	Viral hepatitis (A, B, or C)	Medical		Gastrointestinal	Infection	13.0
MGBX	Gastrointestinal neoplasm	Medical		Gastrointestinal	Neoplasm	13.0
MGVH	Haemorrhoids	Medical		Gastrointestinal	Thrombotic/haemorrhagic	14
MGVM	Haematemesis/melaena/GI bleeding	Medical		Gastrointestinal	Thrombotic/haemorrhagic	13.0
MGDN	NSAID associated gastritis/peptic ulceration	Medical		Gastrointestinal	Drug-related/poisoning	13.0
MGXD	Diarrhoea	Medical		Gastrointestinal	Multiple	13.0
MGXX	Gastrointestinal Illness	Medical		Gastrointestinal	Multiple	10
MUED	Erectile dysfunction related to cycling/rowing	Medical		Genitourinary	Environmental – exercise-related	13.4
MUEE	Diet and Exercise associated amenorrhoea	Medical		Genitourinary	Environmental – exercise-related	13.0
MUEI	Urinary incontinence	Medical		Genitourinary	Environmental – exercise-related	13.5
MUSD	Erectile dysfunction non-exercise related	Medical		Genitourinary	Environmental – non-exercise	13.4
MUYD	Dysmenorrhoea	Medical		Genitourinary	Immunological/inflammatory	13.0
MUYZ	Pelvic Pain non-specific	Medical		Genitourinary	Immunological/inflammatory	13.5
MUYE	Endometriosis	Medical		Genitourinary	Immunological/inflammatory	13.5
MUYA	Other amenorrhoea	Medical		Genitourinary	Immunological/inflammatory	13.0
MUYR	Menorrhagia	Medical		Genitourinary	Immunological/inflammatory	13.5
MUIT	Urinary Tract Infection	Medical		Genitourinary	Infection	13.0
MUIS	Sexually transmitted disease	Medical		Genitourinary	Infection	13.0
MUIP	Pyelonephritis	Medical		Genitourinary	Infection	13.0
MUIG	Gynaecological infection	Medical		Genitourinary	Infection	13.5
MUIE	Epididymitis	Medical		Genitourinary	Infection	13.0
MUIC	Cystitis	Medical		Genitourinary	Infection	13.0
MUIX	Other genitourinary infection	Medical		Genitourinary	Infection	13.0
MUBS	Abnormal cervical smear	Medical		Genitourinary	Neoplasm	13.5
MUBC	Cervical/uterine cancer	Medical		Genitourinary	Neoplasm	16
MUBO	Ovarian cancer	Medical		Genitourinary	Neoplasm	16
MUBT	Testicular cancer	Medical		Genitourinary	Neoplasm	16
MUBB	Ovarian cyst (benign)	Medical		Genitourinary	Neoplasm	16
MUVT	Testicular tortion	Medical		Genitourinary	Neoplasm	16
MUVH	Haematuria	Medical		Genitourinary	Thrombotic/haemorrhagic	13.0
MUCA	Pelvic floor advice/education	Medical		Genitourinary	Degenerative or chronic condition	13.5
MUCP	PCOS (Polycystic ovary syndrome)	Medical		Genitourinary	Degenerative or chronic condition	13.5
MUJE	Epididymal cyst	Medical		Genitourinary	Developmental anomaly	16
MUJV	Varicocele	Medical		Genitourinary	Developmental anomaly	13.0
MUXZ	Other gynaecological illness	Medical		Genitourinary	Multiple	13.0
MUXF	Pelvic floor other diagnosis	Medical		Genitourinary	Multiple	13.5
MUXX	Genitourinary Illness	Medical		Genitourinary	Multiple	10
MUZPE	Ectopic pregnancy	Medical		Genitourinary	Unknown, or not specified	16
MUZP3	Perineal tear (grade 3 - 4)	Medical		Genitourinary	Unknown, or not specified	16
MUZP1	Perineal tear (grade 1 - 2)	Medical		Genitourinary	Unknown, or not specified	16
MUZL	Vulvodynia	Medical		Genitourinary	Unknown, or not specified	16
MUZP	Pregnancy	Medical		Genitourinary	Unknown, or not specified	13.0
MUZQ	Pelvic organ prolapse	Medical		Genitourinary	Unknown, or not specified	16
MUZZ	Urinary Illness	Medical		Genitourinary	Unknown, or not specified	13.0
MUZA	Antenatal advice / consult	Medical		Genitourinary	Unknown, or not specified	13.5
MUZB	Other urological/bladder diagnosis (incl nocturia)	Medical		Genitourinary	Unknown, or not specified	13.5
MUZF	Fertility advice consultation	Medical		Genitourinary	Unknown, or not specified	13.5
MUZN	Postnatal advice / consult	Medical		Genitourinary	Unknown, or not specified	13.5
MUZO	Hormonal contraceptive advice	Medical		Genitourinary	Unknown, or not specified	13.0
MUZX	Gynaecological consultation	Medical		Genitourinary	Unknown, or not specified	13.0
MUZT	Request for pregnancy test	Medical		Genitourinary	Unknown, or not specified	13.0
MUZM	Miscarriage	Medical		Genitourinary	Unknown, or not specified	16
MUZV	Postpartum vaginal delivery	Medical		Genitourinary	Unknown, or not specified	16
MUZC	Postpartum ceasarean section	Medical		Genitourinary	Unknown, or not specified	16
MUZAB	Abortion	Medical		Genitourinary	Unknown, or not specified	16
MHEX	Exercise-related iron deficiency	Medical		Hematologic	Environmental – exercise-related	13.0
MHB	Haematological Malignancy	Medical		Hematologic	Neoplasm	13.0
MHNF	Iron deficiency anaemia	Medical		Hematologic	Metabolic/nutritional	13.2
MHNA	Anaemia	Medical		Hematologic	Metabolic/nutritional	13.0
MHJX	Sickle cell or thalassaemia	Medical		Hematologic	Developmental anomaly	13.0
MHXX	Haematological Illness and Nutritional Deficiencies	Medical		Hematologic	Multiple	10
MRER	Rhabdomyolysis	Medical		Musculoskeletal	Environmental – exercise-related	13.0
MRYS	Psoriatic arthritis	Medical		Musculoskeletal	Immunological/inflammatory	13.0
MRYP	Pseudogout	Medical		Musculoskeletal	Immunological/inflammatory	13.0
MRYPK	Pseudogout in knee	Medical		Musculoskeletal	Immunological/inflammatory	13.0
MRYL	Lupus/systemic lupus erythematosus (SLE)	Medical		Musculoskeletal	Immunological/inflammatory	16
MRYPZ	Pseudogout in other joint/location	Medical		Musculoskeletal	Immunological/inflammatory	13.0
MRYNZ	Non specific seronegative arthritis affecting <4 joints	Medical		Musculoskeletal	Immunological/inflammatory	13.0
MRYR	Rheumatoid arthritis	Medical		Musculoskeletal	Immunological/inflammatory	13.0
MRYRZ	Rheumatoid arthritis affecting <4 joints	Medical		Musculoskeletal	Immunological/inflammatory	13.0
MRYX	Rheumatological Illness	Medical		Musculoskeletal	Immunological/inflammatory	13.0
MRYGP	Gout in hands/fingers	Medical		Musculoskeletal	Immunological/inflammatory	13.0
MRYRX	Rheumatoid arthritis affecting many joints	Medical		Musculoskeletal	Immunological/inflammatory	13.0
MRYA	Ankylosing spondylitis	Medical		Musculoskeletal	Immunological/inflammatory	13.0
MRYNL	Non specific seronegative arthritis affecting SIJ	Medical		Musculoskeletal	Immunological/inflammatory	13.0
MRYN	Seronegative arthritis	Medical		Musculoskeletal	Immunological/inflammatory	13.0
MRYIL	Sacroiliac Joint Inflammation	Medical		Musculoskeletal	Immunological/inflammatory	13.0
MRYGZ	Gout in other location not otherwise specified	Medical		Musculoskeletal	Immunological/inflammatory	13.0
MRYGK	Gout in knee	Medical		Musculoskeletal	Immunological/inflammatory	13.0
MRYGE	Gout in elbow	Medical		Musculoskeletal	Immunological/inflammatory	13.0
MRYGA	Gout in ankle/foot (incl big toe)	Medical		Musculoskeletal	Immunological/inflammatory	13.0
MRYG	Gout	Medical		Musculoskeletal	Immunological/inflammatory	13.0
MRYNX	Non specific seronegative arthritis affecting many joints	Medical		Musculoskeletal	Immunological/inflammatory	13.0
MRYI	Reiter's syndrome	Medical		Musculoskeletal	Immunological/inflammatory	13.0
MRIJH	Infected hip joint	Medical		Musculoskeletal	Infection	13.0
MRIJ	Joint infection - septic arthritis (excl complications of surgery or perforating lacerations)	Medical		Musculoskeletal	Infection	13.0
MRIF	Infected foot joint	Medical		Musculoskeletal	Infection	13.0
MRIJA	Infected ankle joint	Medical		Musculoskeletal	Infection	13.0
MRIBT	Infection of bone - osteomyelitis thigh	Medical		Musculoskeletal	Infection	13.0
MRIJE	Infected elbow joint	Medical		Musculoskeletal	Infection	13.0
MRIB	Infection of bone - osteomyelitis	Medical		Musculoskeletal	Infection	13.0
MRIJS	Infected shoulder joint	Medical		Musculoskeletal	Infection	13.0
MRIJW	Infected wrist, hand, finger, thumb joint	Medical		Musculoskeletal	Infection	13.0
MRIP	Infected pubic symphysis	Medical		Musculoskeletal	Infection	13.0
MRIK	Infected knee joint	Medical		Musculoskeletal	Infection	13.0
MRIBL	Septic discitis - osteomyelitis of the spine	Medical		Musculoskeletal	Infection	13.0
MRBXQ	Tumour lower leg	Medical		Musculoskeletal	Neoplasm	13.0
MRBXF	Tumour foot	Medical		Musculoskeletal	Neoplasm	13.0
MRBXX	Other tumour not otherwise mentioned	Medical		Musculoskeletal	Neoplasm	13.0
MRBXW	Tumour wrist/hand	Medical		Musculoskeletal	Neoplasm	13.0
MRBXU	Tumour upper arm	Medical		Musculoskeletal	Neoplasm	13.0
MRBXT	Tumour thigh	Medical		Musculoskeletal	Neoplasm	13.0
MRBXS	Tumour shoulder	Medical		Musculoskeletal	Neoplasm	13.0
MRBXR	tumour forearm	Medical		Musculoskeletal	Neoplasm	13.0
MRBXA	Tumour ankle	Medical		Musculoskeletal	Neoplasm	13.0
MRBXL	Tumour lumbar spine	Medical		Musculoskeletal	Neoplasm	13.0
MRBXG	Tumour groin and Hip	Medical		Musculoskeletal	Neoplasm	13.0
MRBXE	Tumour elbow	Medical		Musculoskeletal	Neoplasm	13.0
MRBXD	Tumour thoracic spine/chest wall	Medical		Musculoskeletal	Neoplasm	13.0
MRBXB	Tumour lumbar buttock	Medical		Musculoskeletal	Neoplasm	13.0
MRBXN	Tumour neck	Medical		Musculoskeletal	Neoplasm	13.0
MRBXK	Tumour knee	Medical		Musculoskeletal	Neoplasm	13.0
MRJCK	Congenital cartilage abnormality of knee	Medical		Musculoskeletal	Degenerative or chronic condition	13.0
MRJCL	Congenital abnormality Lumbar Spine	Medical		Musculoskeletal	Degenerative or chronic condition	13.0
MRJHX	Hypo or hyper - mobility of joints	Medical		Musculoskeletal	Degenerative or chronic condition	13.0
MRJMQ	Muscle abnormality of lower leg	Medical		Musculoskeletal	Degenerative or chronic condition	13.0
MRJSL	Sacralisation of L5 segment	Medical		Musculoskeletal	Degenerative or chronic condition	13.0
MRJXF	Structural Abnormality of Foot	Medical		Musculoskeletal	Degenerative or chronic condition	13.0
MRJXK	Structural Abnormality of knee	Medical		Musculoskeletal	Degenerative or chronic condition	13.0
MRJXS	Shoulder Structural Abnormality	Medical		Musculoskeletal	Degenerative or chronic condition	13.0
MRJLL	Lumbarisation of S1 segment	Medical		Musculoskeletal	Degenerative or chronic condition	13.0
MRJB	Spina Bifida	Medical		Musculoskeletal	Degenerative or chronic condition	13.0
MRJXQ	Structural Abnormality of Lower leg	Medical		Musculoskeletal	Degenerative or chronic condition	13.0
MRCO	Osteoarthritis O/A - non-traumatic	Medical		Musculoskeletal	Degenerative or chronic condition	13.0
MRJYD	Thoracic kyphosis	Medical		Musculoskeletal	Developmental anomaly	13.0
MRJO	Generalised hypomobility of joints	Medical		Musculoskeletal	Developmental anomaly	13.0
MRJZD	Thoracic Spine Structural Abnormality	Medical		Musculoskeletal	Developmental anomaly	13.0
MRJVW	Radioulnar variance	Medical		Musculoskeletal	Developmental anomaly	13.0
MRJUF	Tarsal Coalition of foot	Medical		Musculoskeletal	Developmental anomaly	13.0
MRJTF	Claw toes	Medical		Musculoskeletal	Developmental anomaly	13.0
MRJL	Lumbosacral Spine Structural Abnormality	Medical		Musculoskeletal	Developmental anomaly	13.0
MRJT	Talonavicular Coalition	Medical		Musculoskeletal	Developmental anomaly	13.0
MRJPK	Bi or multipartite patella	Medical		Musculoskeletal	Developmental anomaly	13.0
MRJC	Calcaneonavicular coalition	Medical		Musculoskeletal	Developmental anomaly	13.0
MRJ1G	Congenital abnormality of hip joint	Medical		Musculoskeletal	Developmental anomaly	13.0
MRJ2G	Structural Abnormaility of Hip/Groin	Medical		Musculoskeletal	Developmental anomaly	13.0
MRJSD	Thoracic scoliosis	Medical		Musculoskeletal	Developmental anomaly	13.0
MRJBL	Lumbar Scoliosis	Medical		Musculoskeletal	Developmental anomaly	13.0
MRJCF	Calcaneocuboid coalition	Medical		Musculoskeletal	Developmental anomaly	13.0
MRJDG	Congenital dislocation of hip	Medical		Musculoskeletal	Developmental anomaly	13.0
MRJEC	Chest Structural Abnormaility	Medical		Musculoskeletal	Developmental anomaly	13.0
MRJH	Generalised hypermobility of joints	Medical		Musculoskeletal	Developmental anomaly	13.0
MRJHF	Hammer toes	Medical		Musculoskeletal	Developmental anomaly	13.0
MRJIQ	Accessory soleus muscle (excl inj to that muscle)	Medical		Musculoskeletal	Developmental anomaly	13.0
MRJKK	Discoid lateral meniscus	Medical		Musculoskeletal	Developmental anomaly	13.0
MRJFF	Accessory bone foot	Medical		Musculoskeletal	Developmental anomaly	13.0
MRJA	Exercise prescription for patient with arthritis	Medical		Musculoskeletal	Developmental anomaly	13.0
MRZX	Rheumatological disease other/undiagnosed	Medical		Musculoskeletal	Unknown, or not specified	10
MRZP	Pregnancy associated musculoskeletal injury	Medical		Musculoskeletal	Unknown, or not specified	13.0
MRZF	Fibromyalgia/multiple sore muscle areas	Medical		Musculoskeletal	Unknown, or not specified	13.0
MRZK	Inflammatory arthritis of knee	Medical		Musculoskeletal	Unknown, or not specified	10
MNED	Autonomic dysreflexia	Medical		Neurological	Environmental – exercise-related	13.0
MNEM	Exercise related migraine	Medical		Neurological	Environmental – exercise-related	13.0
MNSV	Vertigo, unknown cause	Medical		Neurological	Environmental – non-exercise	16
MNYM	Migraine	Medical		Neurological	Immunological/inflammatory	13.0
MNEH	Exercise related headache	Medical		Neurological	Immunological/inflammatory	13.0
MNIB	Brachial neuritis	Medical		Neurological	Infection	13.0
MNJC	Cerebral palsy	Medical		Neurological	Developmental anomaly	13.0
MNJE	Epilepsy	Medical		Neurological	Developmental anomaly	13.0
MNXX	Neurological Illness	Medical		Neurological	Multiple	10
MNXZ	Neurological lesion Location Unspecified or Crossing Anatomical Boundaries	Medical		Neurological	Multiple	13.0
MNZZ	Headache not otherwise specified	Medical		Neurological	Unknown, or not specified	13.0
MNZX	Other neurological problem	Medical		Neurological	Unknown, or not specified	10
MNZC	Cluster headaches	Medical		Neurological	Unknown, or not specified	13.0
MNZH	Headaches	Medical		Neurological	Unknown, or not specified	13.0
MNZM	Generalised tight muscles/spasticity	Medical		Neurological	Unknown, or not specified	10
MOAC	Allergic conjunctivitis	Medical		Ophthalmological	Allergic	13.0
MOSP	Pterygium	Medical		Ophthalmological	Environmental – non-exercise	15
MOIC	Infective conjunctivitis	Medical		Ophthalmological	Infection	13.0
MOIS	Sty (eyelash)	Medical		Ophthalmological	Infection	13.0
MOCC	Cataract	Medical		Ophthalmological	Degenerative or chronic condition	15
MOCG	Glaucoma	Medical		Ophthalmological	Degenerative or chronic condition	15
MOCV	Vision disorder	Medical		Ophthalmological	Degenerative or chronic condition	14
MOJA	Astigmatism	Medical		Ophthalmological	Developmental anomaly	15
MOJH	Hyperopia (hypermetropia)	Medical		Ophthalmological	Developmental anomaly	15
MOJM	Myopia	Medical		Ophthalmological	Developmental anomaly	15
MOZ1	Ophthalmological Illness (excl trauma)	Medical		Ophthalmological	Unknown, or not specified	13.0
MEEX	Swimmer's ear	Medical		Otological	Environmental – exercise-related	10
MESC	Ear wax/cerumen	Medical		Otological	Environmental – non-exercise	16
MEIM	Middle ear infection	Medical		Otological	Infection	13.0
MEIR	Ear +/- sinuses/throat infection	Medical		Otological	Infection	13.0
MEIE	Otitis externa	Medical		Otological	Infection	13.0
MEIX	Ear infection	Medical		Otological	Infection	13.0
MSAA	Antenatal anxiety	Medical		Psychiatric/psychological	Allergic	16
MSAD	Antenatal depression	Medical		Psychiatric/psychological	Allergic	16
MSEE	Exercise addiction	Medical		Psychiatric/psychological	Environmental – exercise-related	13.0
MSEF	Female athlete triad	Medical		Psychiatric/psychological	Environmental – exercise-related	13.0
MSEX	Overexercising disorder	Medical		Psychiatric/psychological	Environmental – exercise-related	13.0
MSSH	Attention deficit hyperactivity disorder	Medical		Psychiatric/psychological	Environmental – non-exercise	15
MSSP	Specific phobias	Medical		Psychiatric/psychological	Environmental – non-exercise	15
MSSS	Sleep disorders	Medical		Psychiatric/psychological	Environmental – non-exercise	15
MSSA	Anxiety/panic/compulsive disorder	Medical		Psychiatric/psychological	Environmental – non-exercise	13.0
MSNA	Anorexia nervosa	Medical		Psychiatric/psychological	Metabolic/nutritional	13.0
MSNM	RED-S (Relative Energy Deficiency in Sport)	Medical		Psychiatric/psychological	Metabolic/nutritional	13.0
MSNB	Bulimia nervosa	Medical		Psychiatric/psychological	Metabolic/nutritional	13.0
MSXS	Somatisation	Medical		Psychiatric/psychological	Multiple	15
MSX6	Psychological/psychiatric	Medical		Psychiatric/psychological	Multiple	13.0
MSXB	Bipolar disorders	Medical		Psychiatric/psychological	Multiple	15
MSXD	Depression/mood disorder	Medical		Psychiatric/psychological	Multiple	13.0
MSDA	Behavioural disorder (alcohol, drugs)	Medical		Psychiatric/psychological	Unknown, or not specified	13.5
MSZX	Other psychological/psychiatric disorder not otherwise specified	Medical		Psychiatric/psychological	Unknown, or not specified	10
MSZA	Adjustment disorder (incl burrnout)	Medical		Psychiatric/psychological	Unknown, or not specified	13.5
MSZG	Behavioural disorder (eg gambling/other addiction)	Medical		Psychiatric/psychological	Unknown, or not specified	13.5
MPAA	Asthma - allergic	Medical		Respiratory	Allergic	10
MPAL	Allergy - rhinitis/sinusitis/hayfever	Medical		Respiratory	Allergic	10
MPA3	Asthma/allergy/hay fever/respiratory	Medical		Respiratory	Allergic	13.0
MPEE	Asthma - exercise induced only	Medical		Respiratory	Environmental – exercise-related	13.0
MPSA	Respiratory symptoms from air pollution	Medical		Respiratory	Environmental – non-exercise	13.0
MPYS	Pulmonary sarcoidosis	Medical		Respiratory	Immunological/inflammatory	13.0
MPIX	Other upper respiratory tract infection	Medical		Respiratory	Infection	13.0
MPICL	Post COVID-19 condition (including long COVID)	Medical		Respiratory	Infection	14
MPI1	Respiratory system infection	Medical		Respiratory	Infection	13.0
MPIB	Bronchitis	Medical		Respiratory	Infection	13.0
MPIC	COVID-19 infection	Medical		Respiratory	Infection	13.1
MPICA	COVID-19 asymptomatic picked up on screening	Medical		Respiratory	Infection	14
MPIG	Pharyngitis	Medical		Respiratory	Infection	13.0
MPIH	Sinus headache	Medical		Respiratory	Infection	13.0
MPII	Influenza virus	Medical		Respiratory	Infection	15
MPIL	Other lower respiratory tract infection	Medical		Respiratory	Infection	13.0
MPIP	Pneumonia/bronchitis/lower respiratory tract infection	Medical		Respiratory	Infection	13.0
MPIRS	Respiratory Syncytial Virus (RSV)	Medical		Respiratory	Infection	15
MPIS	Sinusitis	Medical		Respiratory	Infection	13.0
MPIV	Respiratory infection suspected of being COVID-19	Medical		Respiratory	Infection	13.1
MPIT	Tonsillitis	Medical		Respiratory	Infection	13.0
MPICV	Adverse reaction to a COVID-19 vaccine	Medical		Respiratory	Infection	14
MPBC	Respiratory neoplasm	Medical		Respiratory	Neoplasm	13.0
MPVE	Pulmonary embolus	Medical		Respiratory	Thrombotic/haemorrhagic	13.0
MPCX	Chronic airflow limitation	Medical		Respiratory	Degenerative or chronic condition	10
MPJC	Cystic Fibrosis	Medical		Respiratory	Developmental anomaly	13.0
MPXX	Respiratory Disease	Medical		Respiratory	Multiple	10
MPZT	Nose /throat illness /condition	Medical		Respiratory	Unknown, or not specified	13.0
MPZX	Other respiratory illness not otherwise specified	Medical		Respiratory	Unknown, or not specified	10
MAEO	Hypothermia	Medical		Thermoregulatory	Environmental – exercise-related	13.0
MAE1	Heat Illness	Medical		Thermoregulatory	Environmental – exercise-related	13.0
MAES	Hyperthermia/heat stroke	Medical		Thermoregulatory	Environmental – exercise-related	13.0
MXEB	Barotrauma	Medical		Multiple systems or not otherwise specified	Environmental – exercise-related	13.0
MXED	Decompression sickness	Medical		Multiple systems or not otherwise specified	Environmental – exercise-related	13.0
MXSE	Environmental Illness	Medical		Multiple systems or not otherwise specified	Environmental – non-exercise	13.0
MXIM	Malaria	Medical		Multiple systems or not otherwise specified	Infection	15
MXIX	Infection	Medical		Multiple systems or not otherwise specified	Infection	13.0
MXI5	Virus proven by serology	Medical		Multiple systems or not otherwise specified	Infection	13.0
MXI8	Infection, other	Medical		Multiple systems or not otherwise specified	Infection	13.0
MXICV	Chikungunya	Medical		Multiple systems or not otherwise specified	Infection	15
MXID	Dengue Fever	Medical		Multiple systems or not otherwise specified	Infection	15
MXIG	Glandular Fever	Medical		Multiple systems or not otherwise specified	Infection	13.0
MXIMP	Mumps	Medical		Multiple systems or not otherwise specified	Infection	15
MXIRV	Rubella	Medical		Multiple systems or not otherwise specified	Infection	15
MXITB	Tuberculosis	Medical		Multiple systems or not otherwise specified	Infection	15
MXIMS	Measles	Medical		Multiple systems or not otherwise specified	Infection	15
MXIV	Chicken Pox	Medical		Multiple systems or not otherwise specified	Infection	13.0
MXBCH	Tumour head	Medical		Multiple systems or not otherwise specified	Neoplasm	13.0
MXN1	Tired athlete undiagnosed	Medical		Multiple systems or not otherwise specified	Metabolic/nutritional	13.0
MXN7	Nutritional (including vitamin deficiency)	Medical		Multiple systems or not otherwise specified	Metabolic/nutritional	13.0
MXNS	Advice on legality of drug/supplement	Medical		Multiple systems or not otherwise specified	Metabolic/nutritional	13.5
MXJT	Condition related to Transgender status	Medical		Multiple systems or not otherwise specified	Developmental anomaly	13.5
MXJD	Condition related to Sexual Dimorphism	Medical		Multiple systems or not otherwise specified	Developmental anomaly	13.5
MXDD	Drug use/overdose/poisoning	Medical		Multiple systems or not otherwise specified	Drug-related/poisoning	13.0
MZIQ	Quarantine due to overseas travel or contact tracing	Medical		Not specific	Infection	13.1
MZXX	Medical Illness Undiagnosed/Other	Medical		Not specific	Multiple	10
MZZ3	Preparation for overseas travel - advice immunisations	Medical		Not specific	Unknown, or not specified	13.0
MZZX	Other medical illness	Medical		Not specific	Unknown, or not specified	10
MZZR	Prescription repeat	Medical		Not specific	Unknown, or not specified	13.0
MZZP	Paperwork	Medical		Not specific	Unknown, or not specified	13.0
MZZO	Obesity	Medical		Not specific	Unknown, or not specified	10
MZZE	Advice on equipment/other aids e.g. appropriate footwear.	Medical		Not specific	Unknown, or not specified	13.0
MZZC	Medical certificate	Medical		Not specific	Unknown, or not specified	13.0
MZZ4	Exercise prescription	Medical		Not specific	Unknown, or not specified	13.2
MZZZ	Referral	Medical		Not specific	Unknown, or not specified	13.0
MZZ2	Screening	Medical		Not specific	Unknown, or not specified	13.0
MZZ1	Consultation	Medical		Not specific	Unknown, or not specified	13.0
MZZ6	Education	Medical		Not specific	Unknown, or not specified	13.0

## Sheet: Female codes
Body part	Injury type	Medical System	Etiology	OSIICS16 code	Diagnosis
Chest	Contusion/vascular			CVB1	Breast haematoma/trauma
Chest	Contusion/vascular			CVB2	Severe breast haematoma associated with rapid expansion in breast size
Chest	Contusion/vascular			CVB3	Breast fat necrosis or oil cyst delayed presentation related to breast trauma
Chest	Contusion/vascular			CVB4	Structural breast deformity delayed presentation related to breast trauma
Chest	Contusion/vascular			CVBM	Milk-duct injury
Chest	Contusion/vascular			CVBR	Breast implant rupture
Chest	Contusion/vascular			CVBH	Breast haematoma/trauma
Chest	Laceration			CKBX	Breast laceration
Chest	Abrasion			CIBC	Breast of torso chaffing (friction injury)
Chest	Abrasion			CIBX	Breast abrasion
Chest	Pain without tissue type specified			CPB1	Exercise-related breast pain
Groin/hip	Muscle contusion			GHL	Labial bruising/haematoma
Medical		Endocrinological	Environmental – non-exercise	MYSBT	Mastalgia (cyclical breast tenderness)
Medical		Endocrinological	Infection	MYIB	Mastitis/breastfeeding condition
Medical		Endocrinological	Neoplasm	MYBBL	Breast lump for investigation
Medical		Endocrinological	Neoplasm	MYBBC	Breast cancer
Medical		Endocrinological	Developmental anomaly	MYJ	Functional hypothalamic amenorrhoea
Medical		Endocrinological	Multiple	MYXB	Advice on breast care
Medical		Genitourinary	Environmental – exercise-related	MUEE	Diet and Exercise associated amenorrhoea
Medical		Genitourinary	Environmental – exercise-related	MUEI	Urinary incontinence
Medical		Genitourinary	Immunological/inflammatory	MUYA	Other amenorrhoea
Medical		Genitourinary	Immunological/inflammatory	MUYD	Dysmenorrhoea
Medical		Genitourinary	Immunological/inflammatory	MUYE	Endometriosis
Medical		Genitourinary	Immunological/inflammatory	MUYR	Menorrhagia
Medical		Genitourinary	Immunological/inflammatory	MUYZ	Pelvic Pain non-specific
Medical		Genitourinary	Infection	MUIG	Gynaecological infection
Medical		Genitourinary	Infection	MUIT	Urinary Tract Infection
Medical		Genitourinary	Neoplasm	MUBO	Ovarian cancer
Medical		Genitourinary	Neoplasm	MUBC	Cervical/uterine cancer
Medical		Genitourinary	Neoplasm	MUBB	Ovarian cyst (benign)
Medical		Genitourinary	Neoplasm	MUBS	Abnormal cervical smear
Medical		Genitourinary	Degenerative or chronic condition	MUCP	PCOS (Polycystic ovary syndrome)
Medical		Genitourinary	Degenerative or chronic condition	MUCA	Pelvic floor advice/education
Medical		Genitourinary	Multiple	MUXX	Genitourinary Illness
Medical		Genitourinary	Multiple	MUXZ	Other gynaecological illness
Medical		Genitourinary	Multiple	MUXF	Pelvic floor other diagnosis
Medical		Genitourinary	Unknown, or not specified	MUZP1	Perineal tear (grade 1 - 2)
Medical		Genitourinary	Unknown, or not specified	MUZC	Postpartum ceasarean section
Medical		Genitourinary	Unknown, or not specified	MUZAB	Abortion
Medical		Genitourinary	Unknown, or not specified	MUZM	Miscarriage
Medical		Genitourinary	Unknown, or not specified	MUZL	Vulvodynia
Medical		Genitourinary	Unknown, or not specified	MUZQ	Pelvic organ prolapse
Medical		Genitourinary	Unknown, or not specified	MUZP3	Perineal tear (grade 3 - 4)
Medical		Genitourinary	Unknown, or not specified	MUZV	Postpartum vaginal delivery
Medical		Genitourinary	Unknown, or not specified	MUZPE	Ectopic pregnancy
Medical		Genitourinary	Unknown, or not specified	MUZX	Gynaecological consultation
Medical		Genitourinary	Unknown, or not specified	MUZO	Hormonal contraceptive advice
Medical		Genitourinary	Unknown, or not specified	MUZB	Other urological/bladder diagnosis (incl nocturia)
Medical		Genitourinary	Unknown, or not specified	MUZP	Pregnancy
Medical		Genitourinary	Unknown, or not specified	MUZF	Fertility advice consultation
Medical		Genitourinary	Unknown, or not specified	MUZA	Antenatal advice / consult
Medical		Genitourinary	Unknown, or not specified	MUZT	Request for pregnancy test
Medical		Genitourinary	Unknown, or not specified	MUZN	Postnatal advice / consult
Medical		Hematologic	Environmental – exercise-related	MHEX	Exercise-related iron deficiency
Medical		Hematologic	Metabolic/nutritional	MHNF	Iron deficiency anaemia
Medical		Hematologic	Metabolic/nutritional	MHNA	Anaemia
Medical		Musculoskeletal	Unknown, or not specified	MRZP	Pregnancy associated musculoskeletal injury
Medical		Psychiatric/psychological	Allergic	MSAA	Antenatal anxiety
Medical		Psychiatric/psychological	Allergic	MSAD	Antenatal depression
Medical		Psychiatric/psychological	Environmental – exercise-related	MSEE	Exercise addiction
Medical		Psychiatric/psychological	Environmental – exercise-related	MSEF	Female athlete triad
Medical		Psychiatric/psychological	Metabolic/nutritional	MSNA	Anorexia nervosa
Medical		Psychiatric/psychological	Metabolic/nutritional	MSNB	Bulimia nervosa
Medical		Psychiatric/psychological	Metabolic/nutritional	MSNM	RED-S (Relative Energy Deficiency in Sport)
Medical		Multiple systems or not otherwise specified	Developmental anomaly	MXJT	Condition related to Transgender status
Medical		Multiple systems or not otherwise specified	Developmental anomaly	MXJD	Condition related to Sexual Dimorphism

## Sheet: Added codes vers 16
OSIICS16code	Diagnosis	Body part	Injury type	Medical System	Pathology type
CIBC	Breast of torso chaffing (friction injury)	Chest	Abrasion
CIBX	Breast abrasion	Chest	Abrasion
CKBX	Breast laceration	Chest	Laceration
CPB1	Exercise-related breast pain	Chest	Pain without tissue type specified
CVB1	Breast haematoma/trauma	Chest	Contusion/vascular
CVB2	Severe breast haematoma associated with rapid expansion in breast size	Chest	Contusion/vascular
CVB3	Breast fat necrosis or oil cyst delayed presentation related to breast trauma	Chest	Contusion/vascular
CVB4	Structural breast deformity delayed presentation related to breast trauma	Chest	Contusion/vascular
CVBM	Milk-duct injury	Chest	Contusion/vascular
CVBR	Breast implant rupture	Chest	Contusion/vascular
EISP	Elbow skin pressure injury	Elbow	Abrasion
FISP	Foot skin pressure injury	Foot	Abrasion
FRE	Ruptured toe extensor tendon	Foot	Tendon rupture
FSON	Navicular bone oedema	Foot	Bone stress injury
KL6	Knee medial patellofemoral ligament injury	Knee	Ligament
MESC	Ear wax/cerumen	Medical		Otological	Environmental – non-exercise
MNSV	Vertigo, unknown cause	Medical		Neurological	Environmental – non-exercise
MRYL	Lupus/systemic lupus erythematosus (SLE)	Medical		Musculoskeletal	Immunological/inflammatory
MSAA	Antenatal anxiety	Medical		Psychiatric/psychological	Allergic
MSAD	Antenatal depression	Medical		Psychiatric/psychological	Allergic
MUBB	Ovarian cyst (benign)	Medical		Genitourinary	Neoplasm
MUBC	Cervical/uterine cancer	Medical		Genitourinary	Neoplasm
MUBO	Ovarian cancer	Medical		Genitourinary	Neoplasm
MUBT	Testicular cancer	Medical		Genitourinary	Neoplasm
MUJE	Epididymal cyst	Medical		Genitourinary	Developmental anomaly
MUVT	Testicular tortion	Medical		Genitourinary	Neoplasm
MUZAB	Abortion	Medical		Genitourinary	Unknown, or not specified
MUZC	Postpartum ceasarean section	Medical		Genitourinary	Unknown, or not specified
MUZL	Vulvodynia	Medical		Genitourinary	Unknown, or not specified
MUZM	Miscarriage	Medical		Genitourinary	Unknown, or not specified
MUZP1	Perineal tear (grade 1 - 2)	Medical		Genitourinary	Unknown, or not specified
MUZP3	Perineal tear (grade 3 - 4)	Medical		Genitourinary	Unknown, or not specified
MUZPE	Ectopic pregnancy	Medical		Genitourinary	Unknown, or not specified
MUZQ	Pelvic organ prolapse	Medical		Genitourinary	Unknown, or not specified
MUZV	Postpartum vaginal delivery	Medical		Genitourinary	Unknown, or not specified
MYNG	Gynaecomastia	Medical		Endocrinological	Metabolic/nutritional
MYSBT	Mastalgia (cyclical breast tenderness)	Medical		Endocrinological	Environmental – non-exercise
NQF	Cervical Spine facet joint synovitis/pain	Neck	Synovitis / capsulitis
OP1	Exertional abdominal pain	Abdomen	Pain without tissue type specified
OPS	Runner's stitch	Abdomen	Pain without tissue type specified
PLF	Finger joint sprain ( PIP and DIP joints)	Hand	Ligament
PM1	Hand intrinsic muscle injury	Hand	Muscle injury
PTP2	Flexor A2 pulley injury	Hand	Tendinopathy
PTP4	Flexor A4 pulley injury	Hand	Tendinopathy
QISP	Lower leg skin pressure injury	Lower leg	Abrasion
QRP	Plantaris tendon rupture	Lower leg	Tendon rupture
QSOF	Fibula bone oedema	Lower leg	Bone stress injury
QSOT	Tibial bone oedema	Lower leg	Bone stress injury
QTAP	Achilles paratenon injury	Lower leg	Tendinopathy
QTPT	Plantaris tendinopathy	Lower leg	Tendinopathy
RSOR	Bone oedema radius	Forearm	Bone stress injury
RSOU	Bone oedema ulna	Forearm	Bone stress injury
RSXR	Radial stress fracture involving cortex	Forearm	Bone stress injury
RSXU	Ulna stress fracture involving cortex	Forearm	Bone stress injury
TISP	Upper leg skin pressure injury	Thigh	Abrasion
TVML	Morel-Lavallée lesion, hip/thigh	Thigh	Contusion/vascular
UISP	Upper arm skin pressure injury	Upper Arm	Abrasion

## Sheet: Spanish 16 (Martinez)
Codigo	Diagnóstico Spanish	OSIICS15pref	Diagnosis English
AA1	Artrosis de la articulación del tobillo.	AA1	Ankle joint osteoarthritis
AC1	Lesión osteocondral del tobillo.	AC1	Ankle osteochondral Injuries
AD1	Dislocación del tobillo	AD1	Ankle dislocation
AEX	Necrosis avascular del tobillo.	AEX	Ankle avascular necrosis
AF1	Fractura de tobillo	AF1	Fracture ankle
AF2	Fractura del astrágalo	AF2	Fractured talus
AFB	Fractura bimaleolar	AFB	Bimalleolar fracture
AFD	Fractura de tobillo con diástasis de la sindesmosis.	AFD	Ankle fracture with diastasis of syndesmosis
AFG	Fractura de la apófisis posterior del astrágalo.	AFG	Fractured posterior process talus
AFL	Fractura del maléolo lateral	AFL	Lateral malleolus fracture
AFM	Fractura del maléolo medial	AFM	Medial malleolus fracture
AFN	Fractura del cuello del astrágalo	AFN	Fractured talar neck
AFO	Fractura del os trigonum	AFO	Fractured os trigonum
AFP	Fractura del maléolo posterior	AFP	Fracture posterior malleolus
AFS	Fractura del proceso lateral del astrágalo.	AFS	Fractured lateral process talus
AFT	Fractura de la cúpula del astrágalo	AFT	Fractured talar dome
AFX	Fractura trimaleolar	AFX	Trimalleolar fracture
AGA	Lesión por tracción de la apófisis del tobillo.	AGA	Traction injury to apophysis ankle
AGC	Apofisitis/fractura por avulsión del calcáneo (enfermedad de Sever)	AGC	Apophysitis/avulsion fracture to calcaneus (Sever's disease)
AGT	Osteocondrosis del tobillo	AGT	Osteochondrosis of ankle
AIX	Abrasión en el tobillo	AIX	Ankle abrasion
AJT	Edema óseo de la cúpula del astrágalo	AJT	Talar dome bone bruise
AJX	Contusión óseo en el tobillo.	AJX	Ankle bone contusion
AKD	Laceración profunda del tobillo (intraarticular)	AKD	Deep (intraarticular) laceration ankle
AKI	Complicación de la laceración del tobillo, incluida infección	AKI	Complication of ankle laceration incl infection
AKS	Laceración/abrasión superficial del tobillo	AKS	Superficial ankle laceration/abrasion
AKX	Laceración del tobillo	AKX	Ankle laceration
AL1	Esguince del ligamento colateral lateral del tobillo	AL1	Sprain lateral collateral ligament ankle
AL2	Esguince del ligamento colateral medial (deltoides) del tobillo	AL2	Sprain medial collateral (deltoid) ligament ankle
ALA	Esguince del ligamento peroneotalar anterior	ALA	Anterior talofibular ligament sprain
ALC	Esguince del ligamento peroneocalcáneo	ALC	Calcaneofibular ligament sprain
ALJ	Esguince de tobillo	ALJ	Ankle sprains
ALM	Múltiples esguinces de los ligamentos del tobillo.	ALM	Ankle multiple ligaments sprain
ALR	Rotura del ligamento colateral lateral del tobillo (grado III)	ALR	Lateral ligaments rupture (grade 3 injury)
ALS	Esguince de la sindesmosis tibioperonea inferior	ALS	Inferior tibiofibular syndesmosis sprain
ANC	Atrapamiento del nervio calcáneo	ANC	Calcaneal nerve entrapment
ANM	Atrapamiento del nervio calcáneo medial	ANM	Medial calcaneal nerve entrapment
ANT	Síndrome del túnel tarsiano	ANT	Tarsal tunnel syndrome
ANX	Lesión nerviosa en el tobillo.	ANX	Nerve Injury at Ankle
AP2	Dolor funcional en el tobillo.	AP2	Functional pain ankle
AQA	Pinzamiento anterior del tobillo	AQA	Ankle anterior impingement
AQP	Pinzamiento posterior del tobillo	AQP	Posterior impingement ankle
AQS	Sinovitis de la articulación del tobillo.	AQS	Ankle joint synovitis
AQX	Sinovitis/pinzamiento/bursitis de tobillo	AQX	Ankle synovitis/Impingement/Bursitis
ARH	Rotura del tendón del flexor largo del dedo gordo	ARH	Flexor Hallucis Longus rupture
ARP	Rotura del tendón tibial posterior	ARP	Tibialis posterior tendon rupture
AS1	Fractura por estrés del astrágalo	AS1	Stress fracture talus
ASC	Lesión por estrés del talón.	ASC	Stress injury calcaneus
ASL	Fractura por estrés del maléolo lateral.	ASL	Stress fracture lateral malleolus
ASM	Fractura por estrés del maléolo medial	ASM	Stress fracture medial malleolus
ASX	Fractura por estrés del tobillo	ASX	Ankle stress fracture
AT5	Tenosinovitis del tibial anterior	AT5	Tibialis anterior tenosynovitis
AT6	Tendinopatía peronea	AT6	Peroneal tendinopathy
AT7	Tendinopatía del flexor largo del dedo gordo	AT7	Flexor Hallucis Longus tendinopathy
ATE	Lesión del tendón extensor del tobillo	ATE	Extensor tendon injuries at ankle
ATP	Subluxación/luxación del tendón peroneo	ATP	Peroneal tendon subluxation/dislocation
ATX	Lesión del tendón del tobillo	ATX	Ankle tendon injury
AU1	Inestabilidad lateral crónica del tobillo.	AU1	Chronic lateral instability
AUM	Inestabilidad crónica medial del tobillo	AUM	Chronic medial instability
AUX	Inestabilidad crónica del tobillo	AUX	Chronic Ankle Instability
AV1	Contusión/Hematoma en el tobillo	AV1	Ankle contusion/haematoma
AZ1	Dolor/lesión en el tobillo no diagnosticado	AZ1	Ankle Pain/Injury undiagnosed
AZS	Post-cirugia del tobillo	AZS	Post ankle surgery
AZZ	Otro dolor/lesión en el tobillo no especificado de otra manera	AZZ	Other Ankle Pain/Injury not otherwise specified
CC1	Lesión de la articulación costocondral/cartílago costal	CC1	Costal cartilage/costochondral joint injury
CCR	Costocondritis	CCR	Costochondritis
CDC	Luxación de la articulación costocondral	CDC	Costochondral joint dislocation
CDP	Luxación de la articulación esternoclavicular posterior.	CDP	Posterior sternoclavicular joint dislocation
CDS	Luxación de la articulación esternoclavicular.	CDS	Sternoclavicular joint dislocation
CDX	Dislocación de la caja torácica	CDX	Chest Dislocations
CF1	Fractura(s) de costilla.	CF1	Fractured rib(s)
CF2	Fractura del esternón	CF2	Sternal fracture
CFA	Fractura de costilla superior (I-IV)	CFA	Fracture upper rib (1- 4)
CFB	Fractura de costilla media (V-IX)	CFB	Fracture Middle rib (5 - 9)
CFC	Fractura del margen costocondral	CFC	Fracture of costochondral margin
CFL	Fractura de costilla inferior (X-XII)	CFL	Fracture lower rib (10 - 12
CFM	Fractura costal múltiple	CFM	Fracture multiple ribs
CFX	Fractura(s) de la caja torácica	CFX	Chest Fracture(s)
CH2	Equimosis de tejidos blandos de la caja torácica.	CH2	Chest Wall Soft Tissue Bruising/Haematoma
CIBC	Irritación de los senos (lesión por fricción)	CIBC	Breast chaffing (friction injury)
CIBX	Abrasión mamaria	CIBX	Breast abrasion
CII	Abrasión de la caja torácica (incluidas complicaciones)	CII	Chest wall abrasion (incl complications)
CJ1	Equimosis en las costillas/caja torácica	CJ1	Bruised ribs/chest wall
CJS	Moretones en el esternón	CJS	Bruised sternum
CK8	Laceración/abrasión abdominal que no requiere sutura	CK8	Truncal laceration/abrasion not requiring suturing
CKBX	Laceración mamaria	CKBX	Breast laceration
CKX	Laceración/abrasión de la caja torácica	CKX	Chest Wall laceration/Abrasion
CL1	Esguince de articulación costovertebral	CL1	Costovertebral joint sprains
CLA	Esguince de la articulación esternoclavicular anterior	CLA	Anterior sternoclavicular (S/C) joint sprain
CLP	Esguince de la articulación esternoclavicular posterior	CLP	Posterior sternoclavicular joint sprain
CLS	Esguince de la articulación esternoclavicular	CLS	Sternoclavicular joint sprains
CLX	Esguince de la articulación de la caja torácica	CLX	Chest Joint Sprains
CM2	Lesión muscular de la caja torácica.	CM2	Chest muscle strain
CO1	Hemotórax	CO1	Haemothorax
COP	Neumotórax	COP	Pneumothorax
COX	Lesión traumática pulmonar/corazón	COX	Lung/Heart Traumatic Injury
CPB1	Dolor de mama relacionado con la actividad física.	CPB1	Exercise-related breast pain
CPX	Lesión de la caja torácica sin especificación de tejido	CPX	Chest injury without tissue type specified
CQC	Sinovitis de la articulación de la caja torácica	CQC	Synovitis of Chest Joint
CQS	Sinovitis de la articulación esternoclavicular	CQS	Synovitis of Sternoclavicular joint
CS1	Fractura por estrés de costilla(s).	CS1	Stress fracture rib(s)
CSR	Reacción al estrés de la(s) costilla (s)	CSR	Stress reaction rib(s)
CT1	Tendinopatía intercostal	CT1	Intercostal tendinopathy
CUC	Inestabilidad de la articulación costocondral	CUC	Costochondral joint instability
CUS	Inestabilidad de la articulación esternoclavicular.	CUS	Sternoclavicular joint instability
CVB1	Hematoma/traumatismo mamario	CVB1	Breast haematoma/trauma
CVB2	Hematoma mamario severo asociado con una rápida expansión del tamaño de los senos	CVB2	Severe breast haematoma associated with rapid expansion in breast size
CVB3	Necrosis grasa mamaria o quiste oleoso de presentación tardía relacionada con traumatismo mamario	CVB3	Breast fat necrosis or oil cyst delayed presentation related to breast trauma
CVB4	Presentación tardía de deformidad estructural mamaria relacionada con traumatismo mamario.	CVB4	Structural breast deformity delayed presentation related to breast trauma
CVBH	Hematoma/traumatismo mamario	CVBH	Breast haematoma/trauma
CVBM	Daño al conducto lácteo.	CVBM	Milk-duct injury
CVBR	Rotura de implante mamario	CVBR	Breast implant rupture
CZ1	Lesión de la caja torácica no diagnosticada	CZ1	Chest pain undiagnosed
DA1	Osteoartritis de la articulación torácica	DA1	Facet joint O/A thoracic spine
DAX	Osteoartritis de la columna torácica	DAX	Thoracic spine Osteoarthritis (O/A)
DC1	Prolapso de disco torácico	DC1	Thoracic disc prolapse
DF1	Fractura del cuerpo vertebral torácico	DF1	Fracture thoracic vertebral body
DFT	Fractura de apofisi transversa o espinosa vertebral torácico	DFT	Fracture transverse or posterior process thoracic spine
DFX	Fractura de la columna torácica	DFX	Thoracic Spine Fracture
DG1	Enfermedad de Scheuermann	DG1	Scheuermanns disease
DGS	Osteocondrosis de la columna torácica.	DGS	Osteochondrosis Spine
DH1	Hematomas/hematomas en los tejidos blandos torácicos	DH1	Thoracic Soft Tissue Bruising/Haematoma
DIX	Abrasión del pecho (incluida la infección)	DIX	Thoracic abrasion (including infection)
DJX	Contusión ósea en la columna torácica.	DJX	Thoracic spine bone contusion
DKX	Laceración torácica	DKX	Thoracic Laceration
DL1	Esguince de las articulaciones torácicas	DL1	Thoracic facet joint sprain
DLJ	Lesión de la articulación de la columna torácica	DLJ	Thoracic spine Joint Injury
DM1	Lesión muscular del músculo extensor torácico.	DM1	Thoracic extensor muscle strain
DMM	Puntos gatillo/espasmo/distensión del músculo torácico	DMM	Thoracic Muscle Strain/Spasm/Trigger Points
DP1	Dolor funcional crónico en la columna torácica.	DP1	Chronic thoracic functional pain
DPP	Dolor torácico funcional	DPP	Thoracic Functional Pain
DPY	Punto gatillo del músculo torácico	DPY	Thoracic muscle trigger points
DQV	Inflamación/rigidez de la articulación costovertebral	DQV	Inflammation/stiffness of costovertebral joints
DSX	Fractura por estrés/compresión de la columna torácica	DSX	Thoracic spine stress/compression fracture
DUV	Inestabilidad de la articulación costovertebral	DUV	Costovertebral joint instability
DZ1	Dolor en el pecho no diagnosticado	DZ1	Thoracic pain undiagnosed
DZX	Dolor/lesión torácica no especificada de otra manera	DZX	Thoracic Pain/Injury not otherwise specified
EA1	Artritis del codo	EA1	Elbow osteoarthritis
EB1	bursitis del olécranon	EB1	Elbow olecranon bursitis
EC1	Lesión condral del codo (+/- moscas volantes)	EC1	Chondral lesion elbow (+/- loose bodies)
ECL	Cuerpo libre en el codo.	ECL	Loose Body in Elbow
ECO	Osteocondrosis del codo	ECO	Osteochondrosis elbow
ED1	Luxación del codo	ED1	Dislocated elbow
ED2	Luxación de la cabeza radial.	ED2	Dislocated radial head
EDA	Luxación anterior del codo	EDA	Anterior elbow dislocation
EDP	Luxación posterior del codo.	EDP	Posterior elbow dislocation
EEP	Enfermedad de Panner (necrosis avascular del codo)	EEP	Panner disease (elbow avascular necrosis)
EF1	Fractura por avulsión del húmero distal	EF1	Avulsion fracture distal humerus
EF2	Fractura del cóndilo/I del húmero	EF2	Fractured humeral condyle(s)
EF3	Fractura de la cabeza radial	EF3	Fractured radial head
EFH	Fractura supracondílea del húmero	EFH	Supracondylar humeral fracture
EFM	Fractura por avulsión de codo de localización múltiple o no especificada	EFM	Avulsion fracture elbow multiple locations or location unspecified
EFR	Fractura por avulsión proximal del radio.	EFR	Avulsion fracture proximal radius
EFU	Fractura de olécranon	EFU	Fractured olecranon
EFX	Fractura de codo	EFX	Elbow Fractures
EGC	Osteocondrosis de la cabeza radial.	EGC	Capitellar osteochondrosis
EGM	Apofisitis del epicóndilo medial del codo.	EGM	Apophysitis medial epicondyle elbow
EGT	Lesión por tracción de la apófisis del codo.	EGT	Traction injury to apophysis at elbow
EI1	Abrasión superficial en el codo	EI1	Elbow abrasion superficial
EII	Complicación de la laceración del codo, incluida infección	EII	Complication of elbow laceration including infection
EJX	Edema óseo en el codo.	EJX	Elbow bone bruise
EK1	Laceración profunda hasta el codo.	EK1	Elbow laceration deep
EKX	Laceración del codo	EKX	Elbow laceration
EL1	Lesión del ligamento colateral medial del codo.	EL1	Elbow ulna/medial collateral ligament (UCL) strain or tear
ELA	Hiperextensión del codo +/- lesión de las estructuras anteriores del codo	ELA	Elbow hyperextension +/- strain anterior elbow structures
ELJ	Esguince de codo	ELJ	Sprained/jarred elbow
ELM	Lesión del ligamento colateral medial del codo y desgarro del flexor comun	ELM	Elbow UCL injury and common flexor origin tear
ELR	Rotura del ligamento colateral medial del codo	ELR	Elbow UCL rupture/grade 3 tear
ELZ	Otra lesión del codo no especificada de otra manera	ELZ	Other elbow strain not otherwise specified
EMX	Puntos gatillo/espasmo/distensión muscular en el codo	EMX	Elbow muscle strain/spasm/trigger points
EN1	Neuropatía cubital en el codo	EN1	Ulnar neuropathy, elbow
EN2	Más atrapamiento de nervios en el codo	EN2	Other nerve entrapment, elbow
EPX	Dolor de codo sin especificación de tipo de tejido.	EPX	Elbow pain without tissue type specified
EQ1	Sinovitis atraumática del codo.	EQ1	Elbow atraumatic synovitis
EQ4	Pinzamiento posterior/Sinovitis del codo	EQ4	Elbow posterior impingement/synovitis
ER1	Rotura del tendón distal del bíceps braquial	ER1	Distal biceps tendon rupture
ER2	Rotura del tendón distal del tríceps braquial	ER2	Distal triceps tendon rupture
ES1	Fractura por estrés del codo.	ES1	Elbow stress fracture
ET1	Codo de tenista (dolor en el epicóndilo lateral)	ET1	Tennis elbow (lateral epicondyle pain)
ET2	Codo de golfista (dolor en la epitroclea)	ET2	Golfer's elbow (medial epicondyle pain)
ET3	Tendinopatía distal del tríceps braquial	ET3	Distal triceps tendinopathy
ETB	Tendinopatía distal del bíceps braquial	ETB	Distal biceps tendinopathy
ETC	Lesion combinada de tendones del codo	ETC	Elbow Tendon Injury Combined
ETE	Lesión del tendón extensor común del carpo	ETE	Common extensor origin tear
ETF	Lesión del tendón flexor común del carpo	ETF	Common flexor origin tear
ETT	Lesión del tendón distal del tríceps braquial	ETT	Distal triceps tendon injury
EU1	Inestabilidad en valgo del codo.	EU1	Elbow valgus instability
EU2	Inestabilidad posterolateral del codo.	EU2	Elbow posterolateral instability
EUX	Inestabilidad del codo	EUX	Elbow Instability
EV1	Contusión/hematoma en el codo	EV1	Elbow contusion/haematoma
EWI	Infección del muñón del codo	EWI	Infection of stump elbow
EWS	Traumatismo del muñón del codo	EWS	stump pressure injury elbow
EZ1	Dolor de codo no diagnosticado	EZ1	Elbow pain undiagnosed
EZS	Cirugía post-codo	EZS	Post elbow surgery
EZX	Lesión en el codo	EZX	Elbow Injuries
EZZ	Dolor/lesión en el codo no especificada de otra manera	EZZ	Elbow Pain/Injury not otherwise specified
FA1	Juanete en la articulación metatarsofalángica del dedo gordo del pie	FA1	Bunion of great toe metatarsophalangeal (MTP) joint
FA2	Artritis del mediopié	FA2	Arthritis of midfoot
FAF	Juanete en la articulación metatarsofalángica del quinto dedo del pie	FAF	Bunion 5th MTP joint
FAH	Artrosis de la articulación metatarsofalángica del dedo gordo/hallux rigidus	FAH	Arthritis MTP joint great toe/Hallux Rigidus
FAS	Osteoartritis de la articulación subastragalina	FAS	Subtalar joint arthritis
FAT	Artrosis del quinto dedo	FAT	Arthritis of lesser toes
FAX	Osteoartritis del pie	FAX	Foot Osteoarthritis
FC1	Osteocondrosis del pie	FC1	Osteochondrosis of foot
FCX	Lesión condral/osteocondral en el pie	FCX	Foot Chondral/Osteochondral Lesion
FD2	Luxación de la articulación metatarsofalángica del dedo gordo del pie.	FD2	Dislocation of great toe MTP joint
FDM	Luxación de la articulación metatarsofalángica del quinto dedo del pie.	FDM	Dislocation of lesser toe MTP joint
FDP	Luxación de la articulación interfalángica del quinto dedo del pie.	FDP	Dislocation of IP joint of lesser toe
FDT	Luxación de la articulación tarsometatarsiana	FDT	Dislocation of midfoot through tarsometatarsal (TMT) joints/Lisfranc dislocation
FDX	Dislocación del pie	FDX	Foot Dislocation
FEN	Fractura por estrés del navicular con pseudoartrosis	FEN	Non union navicular stress fracture
FES	Necrosis avascular del hueso sesamoideo	FES	Avascular necrosis sesamoid Great Toe
FF1	Fractura cuboide	FF1	Fracture cuboid
FF2	Fractura del(los) metatarsiano(s).	FF2	Fractured metatarsal(s)
FF3	Fractura de falange del pie.	FF3	Fractured phalanx (foot)
FF4	Fractura del cuarto metatarsiano	FF4	Fracture 4th metatarsal
FF5	Fractura de la diáfisis del quinto metatarsiano.	FF5	Fracture 5th metatarsal shaft
FFA	Fractura del proceso anterior del calcáneo.	FFA	Fractured anterior process calcaneus
FFB	Fractura por avulsión de la base del quinto metatarsiano.	FFB	Avulsion fracture 5th metatarsal base
FFC	Fractura del calcáneo	FFC	Fractured calcaneus
FFF	Fractura cuneiforme	FFF	Fracture cuneiform
FFG	Fractura de la falange proximal del dedo gordo del pie.	FFG	Fracture great toe proximal phalanx
FFH	Fractura del dedo gordo del pie	FFH	Fracture great toe
FFI	Fractura del tercer metatarsiano	FFI	Fracture 3rd metatarsal
FFM	Fractura del primer metatarsiano	FFM	Fracture 1st Metatarsal
FFN	Fractura navicular	FFN	Fracture navicular
FFS	Fractura del segundo metatarsiano	FFS	Fracture 2nd Metatarsal
FFT	Fractura de la falange distal del dedo gordo del pie	FFT	Fracture great toe distal phalanx
FFU	Complicación de la fractura del pie, incluida pseudoartrosis	FFU	Complication of fractured foot including non union
FFX	Fractura de dos o más metatarsianos.	FFX	Fracture two or more metatarsals
FFZ	Fractura del hueso del tarso	FFZ	Fracture tarsal bone
FG5	Apofisitis/fractura por avulsión de la base del quinto metatarsiano	FG5	Apophysitis/avulsion fracture base 5th metatarsal
FGF	Enfermedad de Freiberg: osteocondrosis de la cabeza del metatarsiano	FGF	Osteochondrosis of metatarsal head/Freiberg's disease
FGK	Enfermedad de Kohler: osteocondrosis del navicular	FGK	Kohler's disease - navicular osteochondrosis
FGT	Lesión por tracción de la apófisis del pie.	FGT	Traction injury to foot
FH3	Contusión de la almohadilla grasa del calcáneo	FH3	Fat pad contusion heel
FI2	Celulitis/Úlcera infectada del pie	FI2	Foot cellulitis/infected ulcer
FIA	Abrasión en el pie	FIA	Foot abrasion
FIC	Callo en el pie	FIC	Callous on foot
FIF	Ampolla en el pie	FIF	Blisters foot
FIH	Ampolla en el talón	FIH	Blisters heel
FIN	Infección de las uñas de los pies, incluida una infección creciente de las uñas	FIN	Skin infection toenail - incl infected ingrown toenail
FJX	Edema óseo del pie.	FJX	Foot bone bruise
FKI	Complicación de la laceración del pie, incluida infección.	FKI	Complication of foot laceration incl infection
FKU	Úlcera del pie	FKU	Ulceration foot
FL1	Esguince de ligamento/articulación del mediopié (incluido Lisfranc)	FL1	Midfoot joint/ligament sprain (incl Lisfranc)
FLF	Esguince del ligamento calcaneonavicular plantar	FLF	Spring ligament sprain in foot
FLG	Esguince de los ligamentos interfalángicos del dedo gordo del pie	FLG	Sprain IP ligament(s) great toe
FLJ	Esguince de las artciualciones del pie	FLJ	Foot Joint Sprain
FLL	Rotura de la placa plantar en la articulación metatarsofalángica.	FLL	Plantar plate disruption MTP joint
FLT	Esguince de dedo del pie/dedo del césped	FLT	Sprained toe/'turf toe'
FM1	Distensión muscular/espasmo/puntos gatillo en el pie	FM1	Foot Muscle Strain/Spasm/trigger Points
FN1	Neuroma de Morton o neuritis de Joplin	FN1	Morton's neuroma or Joplin's neuritis
FNX	Lesión nerviosa del pie.	FNX	Foot Neurological Injury
FP1	Esguince en la articulación metatarsofalángica del dedo gordo del pie con rotura de la placa plantar	FP1	Sprain 1st MTP joint with volar plate rupture
FP2	Sinovitis/pinzamiento/lesión biomecánica del pie	FP2	Synovitis/Impingement/Biomechanical Lesion of Foot
FP5	Síndrome de dolor regional complejo en el pie	FP5	Chronic regional pain syndrome foot
FPL	Esguince del dedo gordo del pie	FPL	Sprain of great toe
FPY	Puntos gatillo/calambres musculares en el pie	FPY	Foot muscle trigger points, cramping, spasm
FQ2	Sinovitis de la articulación metatarsofalángica/I	FQ2	Synovitis of MTP joint(s)
FQ3	Síndrome del seno del tarso (sinovitis de la articulación subastragalina)	FQ3	Sinus tarsi syndrome (subtalar joint synovitis)
FQM	Sinovitis de la(s) articulación(es) del mediopié.	FQM	Synovitis of midfoot joints
FR1	Rotura del tendón peroneo	FR1	Peroneal tendon rupture
FRE	Rotura del tendón del músculo extensor de los dedos	FRE	Ruptured toe extensor tendon
FRP	Rotura de la fascia plantar.	FRP	Plantar fascia rupture
FS1	Fractura/Reacción al estrés en el pie.	FS1	Stress reactions/fractures in foot
FS2	Fractura por estrés del metatarsiano	FS2	Stress fracture metatarsal
FS3	Fractura por estrés/sesamoiditis	FS3	Sesamoiditis/stress fracture
FS4	Fractura por estrés del cuarto metatarsiano.	FS4	Fourth metatarsal stress fracture
FS5	Fractura por estrés del quinto metatarsiano.	FS5	Fifth metatarsal stress fracture
FSA	Fractura por estrés del primer metatarsiano.	FSA	First metatarsal stress fracture
FSB	Fractura por estrés de la base del segundo metatarsiano.	FSB	Base second metatarsal stress fracture
FSC	Fractura por estrés del calcáneo.	FSC	Stress fracture calcaneus
FSD	Fractura por estrés del cuboides	FSD	Cuboid stress fracture
FSF	Fractura por estrés cuneiforme	FSF	Cuneiform stress fracture
FSI	Fractura por estrés del tercer metatarsiano.	FSI	Third metatarsal stress fracture
FSM	Otra fractura por estrés del metatarsiano	FSM	Other metatarsal stress fracture
FSN	Fractura por estrés navicular	FSN	Navicular stress fracture
FSON	Edema del hueso navicular	FSON	Navicular bone oedema
FSP	Lesión por estrés del hueso sesamoideo	FSP	Sesamoid stress injury
FSR	Reacción al estrés metatarsiano/metatarsalgia	FSR	Stress reaction metatarsal/metatarsalgia
FSS	Fractura por estrés del segundo metatarsiano.	FSS	Second metatarsal stress fracture
FST	Fractura por estrés del hueso sesamoideo	FST	Sesamoid stress fracture
FT1	Dolor en el talón (fasciopatía/distensión/espolón calcáneo)	FT1	Plantar heel pain (fasciitis/strain/calcaneal spur)
FT2	Lesión del tendón extensor del pie.	FT2	Extensor tendon injury in foot
FT6	síndrome cuboide	FT6	Cuboid Syndrome
FT7	Tendinopatía tibial posterior	FT7	Tibialis posterior tendinopathy
FTE	Tendinopatía extensora del pie	FTE	Extensor tendinopathy in foot
FTM	Fascitis plantar medial/distal	FTM	Mid/distal plantar fasciitis
FTT	Tendinopatía del tibial posterior distal	FTT	Tibialis posterior insertional tendinopathy
FTX	Lesión del tendón del pie	FTX	Foot Tendon Injuries
FUX	Inestabilidad crónica de la articulación del pie.	FUX	Foot joint chronic instability
FV1	Contusión/Hematoma en el tobillo	FV1	Foot contusion/haematoma
FV2	Contusión/hematoma/problema en las uñas de los pies	FV2	Toenail problem/contusion/haematoma
FV3	Equimosis/hematoma en el talón, incluida contusión de la almohadilla grasa del calcáneo	FV3	Heel bruising/haematoma incl fat pad contusion
FVG	Hematoma en el dedo gordo del pie	FVG	Haematoma great toe
FVN	Hematoma en el lecho ungueal del quinto dedo.	FVN	Nail bed haematoma lesser toes
FVT	Hematoma en el quinto dedo.	FVT	Haematoma lesser toes
FVTN	Talón negro (Tacón negro)/hiperqueratosis hemorrágica	FVTN	Talon noir (black heel)/hyperkeratosis hemorrhagica
FVX	Otras equimosis/hematomas de tejidos blandos del pie no especificados de otra manera	FVX	Other foot soft tissue bruising/haematoma not elsewhere specified
FVXX	Lesión vascular en el pie.	FVXX	Foot Vascular Injuries
FYX	Síndrome compartimental muscular en el pie	FYX	Foot muscle compartment syndrome
FZ1	Dolor de pie no diagnosticado	FZ1	Foot pain undiagnosed
FZS	Cirugía post-pie	FZS	Post foot surgery
FZX	Dolor/lesión en el pie no especificada de otra manera	FZX	Foot Pain/Injury Not otherwise specified
GA1	Osteoartritis de la articulación de la cadera	GA1	Hip joint osteoarthritis (O/A)
GAX	Artritis de cadera/ingle	GAX	Hip/Groin Arthritis
GBT	bursitis trocantérea	GBT	Trochanteric bursitis
GC1	Lesión condral/osteocondral de la articulación de la cadera	GC1	Hip Joint Chondral/Osteochondral Injury
GCC	Lesión condral de la articulación de la cadera.	GCC	Hip joint chondral lesion
GCL	Lesión del labrum acetabular	GCL	Labral tear, hip joint
GD1	Luxación de la articulación de la cadera.	GD1	Hip Joint Dislocation
GEA	Necrosis avascular de la cadera.	GEA	Hip avascular necrosis
GEP	Enfermedad de perthes	GEP	Perthes disease
GEVA	Necrosis avascular de la cabeza femoral.	GEVA	Avascular necrosis femoral head
GF1	Fractura del acetábulo	GF1	Acetabular fracture
GF2	Fractura de cóccix	GF2	Fractured coccyx
GF3	Fractura del ilion	GF3	Fractured Ilium
GFF	Fractura del fémur	GFF	Femoral fracture
GFN	Fractura del cuello femoral	GFN	Fractured neck of femur
GFP	Fractura de la rama púbica	GFP	Fracture pubic ramus
GFPI	Fractura de la rama púbica inferior	GFPI	Fracture inferior pubic ramus
GFPS	Fractura de la rama púbica superior	GFPS	Fracture superior pubic ramus
GFX	Fractura de cadera/ingle	GFX	Hip/Groin Fractures
GG1	Lesión por tracción de la apófisis de la nalga/pelvis	GG1	Traction injury to apophysis at buttock and pelvis
GG2	Deslizamiento de la epífisis femoral proximal.	GG2	Slipped capital femoral epiphysis
GGA	Otra apofisitis/fractura por avulsión de cadera/ingle	GGA	Other apophysitis/avulsion fracture groin/hip
GGF	Osteocondrosis de la cadera	GGF	Osteochondroses of hip joint
GGH	Apofisitis/fractura por avulsión de la tuberosidad isquiática	GGH	Apophysitis/avulsion fracture ischial tuberosity
GGO	Apofisitis/fractura por avulsión de la cresta ilíaca	GGO	Apophysitis/avulsion fracture iliac crest
GGR	Apofisitis/fractura por avulsión de la espina ilíaca anteroinferior (EIAI)	GGR	Apophysitis/avulsion fracture Anterior Inferior Iliac Spine (AIIS)
GGS	Apofisitis/fractura por avulsión de la columna ilíaca anterosuperior (EIAS)	GGS	Apophysitis/avulsion fracture Anterior Superior Iliac Spine (ASIS)
GGT	Lesión por tracción de apófisis en cadera/ingle	GGT	Traction injury to apophysis at groin/hip joint
GH1	Contusión/Hematoma en la región de la cadera	GH1	contusion/haematoma, hip region
GHL	Equimosis/hematoma labial	GHL	Labial bruising/haematoma
GHZ	Otros equimosis/hematomas en la cadera/ingle	GHZ	Other hip/groin bruising/haematoma
GIX	Abrasión en la cadera/ingle	GIX	Groin/hip abrasion
GJX	Hematoma óseo en cadera/ingle	GJX	Groin/hip bone contusion
GK1	Complicación de laceración de cadera/ingle, incluida infección	GK1	Complication of laceration including infection
GKX	Laceración de cadera/ingle	GKX	Hip and Groin Laceration
GLH	Esguince de la articulación de la cadera	GLH	Hip joint sprain/jar
GM1	Lesión muscular de los flexores de la cadera.	GM1	Hip flexor muscle strain
GM8	Lesión del músculo de la cadera/ingle	GM8	Hip and Groin Muscle Strain/Tear
GMA	Puntos gatillo musculares en los aductores proximales.	GMA	Proximal adductor trigger points
GMFP	Lesión del músculo psoas	GMFP	Psoas muscle strain/tear
GMI	Puntos gatillo del iliopsoas	GMI	Soreness/trigger points iliopsoas
GMP	Lesión del músculo iliopsoas	GMP	Iliopsoas muscle strain/tear
GMR	Estiramiento del músculo recto del abdomen.	GMR	Rectus abdominus strain
GMY	Puntos gatillo musculares en la region inguinal	GMY	Groin soreness or trigger points
GN1	Atrapamiento del nervio genitofemoral	GN1	Genitofemoral nerve entrapment
GNE	Atrapamiento de nervios en la ingle.	GNE	Nerve Entrapment Groin
GNI	Atrapamiento del nervio ilioinguinal	GNI	Ilioinguinal nerve entrapment
GNM	Lesion neurolgica del muslo	GNM	Thigh Neurological Injury
GNO	Atrapamiento del nervio obturador	GNO	Obturator nerve entrapment
GNX	Lesión neurovascular en la ingle.	GNX	Groin Neurovascular Injuries
GO1	Rotura de pene/uretra	GO1	Ruptured penis/urethra
GO2	Contusión/Hematoma del testículo/escroto	GO2	Testicular/scrotal contusion/haematoma
GOP	Lesión de órganos pélvicos	GOP	Pelvic Organ Injury
GOR	Rotura testicular	GOR	Testicular rupture
GOT	Daño a órganos en la ingle.	GOT	Groin Organ Damage
GOU	Lesión al pene	GOU	Penile injury
GP1	Dolor inguinal crónico funcional/inespecífico	GP1	Chronic non specific /functional groin pain
GPY	Otras lesiones por estrés/sobrecarga de cadera/ingle	GPY	Other Stress/Overuse Injury Hip and Groin
GQH	Sinovitis de la articulación de la cadera.	GQH	Synovitis of hip joint
GQX	Inflamación/Sinovitis/Otras lesiones biomecánicas de la articulación de la cadera	GQX	Hip Joint Inflammation/Synovitis/Other Biomechanical Lesion
GRA	Rotura del tendón del aductor largo	GRA	Adductor longus tendon rupture
GRM	Rotura del tendón del aductor mayor.	GRM	Adductor magnus tendon rupture
GRR	Rotura del tendón del recto femoral, proximal	GRR	Rectus femoris origin tendon rupture
GRS	Rotura del tendón del musculo sartorio, proximal	GRS	Sartorius tendon rupture
GS1	Osteítis del pubis	GS1	Osteitis pubis
GS2	Fractura por estrés a través del cuello femoral (ambas cortezas)	GS2	Stress fracture through femoral neck (both cortices)
GS3	Fractura por estrés del hueso pélvico.	GS3	Stress fracture pelvic bone
GSFI	Fractura por estrés de la corteza inferior del cuello femoral.	GSFI	Stress fracture inferior cortex femoral neck
GSFS	Fractura por estrés de la corteza superior del cuello femoral.	GSFS	Stress fracture superior cortex femoral neck
GSM	Fractura múltiple por estrés de la pelvis	GSM	Multiple stress fractures pelvis
GSN	Fractura por estrés del cuello femoral.	GSN	Femoral neck stress fracture
GSP	Fractura por estrés de la pelvis.	GSP	Pelvic stress fracture
GSPI	Fractura por estrés de la rama púbica inferior	GSPI	Stress fracture inferior pubic ramus
GSX	Fractura por estrés de cadera/ingle	GSX	Hip/Groin Stress Fracture
GT1	Tendinopatía del aductor proximal	GT1	Adductor origin tendinopathy
GT3	Bursitis/tendinopatía del iliopsoas	GT3	Iliopsoas tendinopathy/bursitis
GTD	Lesión múltiple o no especificada del tendón aductor	GTD	Unspecified or multiple adductor tendon injury
GTF	Lesión del tendón iliopsoas	GTF	Iliopsoas tendon injury
GTFR	Rotura del tendón del iliopsoas	GTFR	Iliopsoas tendon rupture
GTFS	Lesión del tendón iliopsoas	GTFS	Iliopsoas tendon strain
GTFT	Tendinopatía del iliopsoas	GTFT	Iliopsoas tendinopathy
GTH	Hernia del deportista	GTH	Sports hernia
GTHF	Hernia femoral	GTHF	Femoral hernia
GTHI	Hernia inguinal indirecta	GTHI	Indirect inguinal hernia
GTL	Lesión del tendón del aductor largo	GTL	Adductor longus tendon injury
GTLS	Distensión del tendón del aductor largo	GTLS	Adductor longus tendon strain
GTM	Lesión del tendón del aductor mayor	GTM	Adductor magnus tendon injury
GTMS	Lesión del tendón del aductor mayor	GTMS	Adductor magnus tendon strain
GTMT	Tendinopatía de los grandes aductores	GTMT	Adductor magnus tendinopathy
GTO	Tendinopatía abdominal distal	GTO	Abdominal tendon insertion tendinopathy
GTR	Lesión del tendón del recto femoral proximal	GTR	Rectus femoris tendon injury
GTRS	Estiramiento del tendón del recto femoral proximal	GTRS	Rectus femoris tendon strain
GTS	Chasquido, resalto del tendón del psoas	GTS	Snapping psoas tendon
GTSS	Lesión del tendón sartorio proximal	GTSS	Sartorius tendon strain
GTST	Tendinopatía del sartorio, proximal	GTST	Sartorius tendinopathy
GTX	Lesión del tendón de la cadera/ingle	GTX	Hip and Groin Tendon Injuries
GUH	Inestabilidad de la articulación de la cadera.	GUH	Instability of Hip joint
GUP	Inestabilidad de la sínfisis púbica.	GUP	Pubic symphysis instability
GVH	Lesión vascular en la región de la cadera.	GVH	Vascular Injury Hip Region
GVI	Limitación del flujo de la arteria ilíaca relacionada con el ejercicio	GVI	Exercise-related iliac artery flow limitation
GZ1	Dolor en la ingle no diagnosticado	GZ1	Groin pain undiagnosed
GZH	Chasquido de cadera	GZH	Clicking hip
GZN	Dolor pélvico/nalgas no especificado de otra manera	GZN	Pelvic/Buttock Pain not otherwise specified
GZS	Cirugía posterior a la cadera/ingle	GZS	Post hip/groin Surgery
GZX	Dolor de cadera/ingle no especificado de otra manera	GZX	Hip/Groin Pain Not otherwise specified
HD1	Luxación de la articulación temporomandibular	HD1	Jaw dislocation
HDT	Avulsión dental	HDT	Avulsed Tooth
HDX	Dislocación articular de la cara.	HDX	Facial Dislocation
HF1	Fractura de nariz	HF1	Nose fracture
HF2	Fractura del hueso frontal	HF2	Fractured frontal bone
HF3	Fractura de la mandíbula (maxilar inferior)	HF3	Mandible fracture
HF4	Fractura de la órbita	HF4	Orbital fracture
HFD	Fractura de diente	HFD	Fractured Tooth
HFE	Fractura del suelo de la órbita.	HFE	Orbital floor fracture
HFEM	Fractura de la pared medial de orbita	HFEM	Medial Wall orbit fracture
HFEZ	Otra fractura orbitaria no especificada de otra manera	HFEZ	Other orbital fracture not otherwise specified
HFM	Fractura del maxilar	HFM	Maxillary fracture
HFMC	Fractura compuesta de mandíbula.	HFMC	Compound fractured mandible
HFS	Fractura de cráneo	HFS	Skull/cranial fracture
HFT	Avulsión/fractura del diente	HFT	Avulsed/fractured tooth
HFX	Fractura de la cabeza/cara	HFX	Head/Facial fracture
HFZ	Fractura del pómulo	HFZ	Zygoma fracture
HIB	Abrasión en la ceja	HIB	Eyebrow abrasion
HIC	Abrasión en la mejilla	HIC	Cheek abrasion
HIE	Abrasión del oído	HIE	Ear abrasion
HIF	Abrasión facial no especificada de otra manera	HIF	Facial abrasion not otherwise specified
HIH	Abrasión en la frente	HIH	Forehead abrasion
HIJ	Abrasión en el mentón	HIJ	Chin abrasion
HIK	Laceración del labio que no requiere sutura.	HIK	Lip abrasion not requiring suturing
HIM	Abrasión bucal	HIM	Mouth abrasion
HIN	Abrasión de la nariz	HIN	Nose abrasion
HIS	Abrasión del cráneo	HIS	Scalp abrasion
HK1	Laceración en la cabeza/cara	HK1	Head/facial laceration
HK2	Laceración del párpado	HK2	Eyelid laceration
HKB	Laceración de ceja que no requiere sutura	HKB	Eyebrow laceration not requiring suturing
HKBS	Laceración de ceja que requiere sutura	HKBS	Eyebrow laceration requiring suturing
HKC	Abrasión de mejillas que no requiere sutura	HKC	Cheek laceration not requiring suturing
HKCS	Abrasión en la mejilla que requiere sutura	HKCS	Cheek laceration requiring suturing
HKE	Laceración del párpado que requiere sutura	HKE	Eyelid laceration requiring suturing
HKE1	Laceración de oreja	HKE1	Ear laceration
HKES	Laceración de oreja que requiere sutura	HKES	Ear laceration requiring suturing
HKF	Laceración en la frente que no requiere puntos	HKF	Forehead laceration not requiring suturing
HKHS	Laceración en la frente que requiere sutura	HKHS	Forehead laceration requiring suturing
HKJ	Laceración hasta el mentón	HKJ	Chin laceration
HKK	Laceración al labio	HKK	Lip laceration
HKKS	Laceración del labio que requiere sutura	HKKS	Lip laceration requiring suturing
HKLN	Laceración del párpado que no requiere sutura	HKLN	Eyelid laceration not requiring suturing
HKM	Abrasión bucal que no requiere sutura	HKM	Mucosal laceration not requiring suturing
HKMS	Abrasión bucal que requiere sutura	HKMS	Mucosal laceration requiring suturing
HKN	Abrasión de la nariz que no requiere sutura	HKN	Nose laceration not requiring suturing
HKNS	Abrasión de la nariz que requiere sutura	HKNS	Nose laceration requiring suturing
HKP	Laceración perforante en la boca.	HKP	Perforating mouth laceration
HKPS	Laceración perforante en la boca que requiere sutura.	HKPS	Perforating mouth laceration requiring suturing
HKS	Laceración del cráneo	HKS	Scalp laceration
HKT	Laceración en la lengua	HKT	Tongue laceration
HKTN	Laceración de la lengua que no requiere sutura	HKTN	Tongue laceration not requiring suturing
HKTS	Laceración en la lengua que requiere sutura.	HKTS	Tongue laceration requiring suturing
HKXN	Laceración de la cabeza en localización múltiple o no especificada que no requiere sutura	HKXN	Head laceration location unspecified/or multiple not requiring suturing
HKXQ	Complicación de una laceración en la cabeza, incluida infección	HKXQ	Complication of head laceration including infection
HKXS	Laceración de la cabeza en localización múltiple o no especificada que requiere sutura	HKXS	Head laceration location unspecified/or multiple requiring suturing
HKZ	Laceración facial que no requiere sutura	HKZ	Facial laceration not requiring suturing
HKZS	Laceración facial que requiere sutura	HKZS	Facial laceration requiring suturing
HLJ	Moretones/Hematoma en la mandíbula	HLJ	Jaw bruising/haematoma
HLS	Esguince facial/lesión articular	HLS	Facial Joint sprain/injury
HLT	Esguince/síntomas de la articulación temporomandibular	HLT	Jaw sprain/temporomandibular joint (TMJ) symptoms
HMT	Dolor de cabeza atribuible a un punto gatillo muscular	HMT	Muscular trigger point referred headache
HMY	Puntos gatillo musculares en la cara	HMY	Facial muscle trigger points
HN1	Conmcion cerebral	HN1	Concussion
HN2	Conmoción/lesion cerebral	HN2	Concussion/Brain Injury
HN3	Lesión cerebral crónica	HN3	Chronic Brain Injury
HN4	Lesión del nervio craneal	HN4	Cranial Nerve injury
HNC1	Conmoción cerebral con signos de video de Criterio 1	HNC1	Concussion with Criteria 1 video signs
HNC2	Conmoción cerebral con signos de video de Criterio 2	HNC2	Concussion with Criteria 2 video signs
HNCA	Conmoción cerebral con anomalía en las imágenes	HNCA	Concussion with imaging abnormality
HNCB	Conmoción cerebral con biomarcadores anormales	HNCB	Concussion with abnormal biomarkers
HNCD	Conmoción cerebral con presentación tardía de síntomas	HNCD	Concussion with delayed symptom presentation
HNCH	Conmoción cerebral en un jugador con antecedentes preocupantes	HNCH	Concussion in a player with a concerning history
HNCN	Conmoción cerebral sin antecedentes ni signos preocupantes	HNCN	Concussion with no concerning history or signs
HNCT	Sindrome enfefalopatico traumatico	HNCT	Traumatic Encephalopathy Syndrome
HNI	Hemorragia intracraneal	HNI	Intracranial Bleed
HNV	Conmoción cerebral aguda con síntomas visuales.	HNV	Acute Concussion with visual symptoms
HO1	Trauma/lesión ocular	HO1	Eye injury/trauma
HO2	Perforación del tímpano	HO2	Perforated ear drum
HOC	Hematoma conjuntival	HOC	Conjunctival haematoma
HODL	Subluxación dental	HODL	Subluxed Tooth
HOE	traumatismo de oído	HOE	Ear trauma
HOF	Cuerpo extraño en el ojo - córnea	HOF	Eye foreign body - Corneal
HOH	Hifema (sangre en la camara anterior del ojo)	HOH	Hyphema
HOL	Desplazamiento de la lente de contacto.	HOL	Contact lens displacement
HOO	Cuerpo extraño en el ojo - no especificado de otra manera	HOO	Eye foreign body - not otherwise specified
HOR	Desprendimiento de retina	HOR	Retinal detachment
HORH	Hemorragia de retina traumatico	HORH	Traumatic retinal haemorrhage
HOU	Abrasión corneal	HOU	Corneal Abrasion
HOX	Daño a un órgano de la cabeza.	HOX	Head Organ Damage
HP1	Dolor de cabeza funcional	HP1	Functional head pain
HPY	Lesión de los músculos faciales	HPY	Facial muscle strain
HV1	Equimosis/Hematoma en la cabeza/cara	HV1	Head/facial contusion/haematoma
HVB	Epistaxis	HVB	Epistaxis
HVC	Oreja de coliflor (crónica)	HVC	Cauliflower Ear (chronic)
HVE	Equimosis/Hematoma del ojo	HVE	Eye bruising/haematoma
HVL	Moretones/Hematoma en el cráneo	HVL	Scalp bruising/haematoma
HVM	Equimosis/Hematoma en la boca	HVM	Mouth bruising/haematoma
HVN	Contusión/Hematoma en la nariz	HVN	Nose contusion/haematoma
HVO	Equimosis/Hematoma en la oreja	HVO	Ear bruising/haematoma
HVP	Equimosis/hematoma periorbitario	HVP	Periorbital bruising/haematoma
HVS	Hematoma septal	HVS	Septal haematoma
HVX	Otra equimosis/hematoma de la cabeza/cara no especificada de otra manera	HVX	Other bruising/haematoma not otherwise specified
HZ1	Dolor de cabeza no diagnosticado	HZ1	Headache/pain undiagnosed
HZC2	Traumatismo de craneo sin conmocion cerebral, con signos de criterios de video 2	HZC2	Head impact (not concussion) with Criteria 2 video signs
HZN	Traumatismo de cabeza/cuello no diagnosticado como conmoción cerebral	HZN	Head/neck impact not diagnosed as concussion
HZX	Lesión en la cabeza	HZX	Head Injuries
KA1	Artrosis de rodilla	KA1	Knee osteoarthritis (O/A)
KAG	Osteoarthritis bicompartimental o tricompartimental de la rodilla	KAG	Bi- or tri-compartmental osteoarthritis
KAH	Artroplastia posrodilla	KAH	Post arthroplasty knee
KAL	Osteoartritis del compartimento lateral de la rodilla	KAL	Lateral compartment osteoarthritis knee
KAM	Osteoartritis del compartimento medial de la rodilla.	KAM	Medial compartment osteoarthritis knee
KAP	Osteoartritis femororrotuliana	KAP	Patellofemoral osteoarthritis
KBI	Contusión/Hematoma +/- bursitis de la bolsa de grasa infrapatelar	KBI	Infrapatella fat pad contusion/haematoma +/- bursitis
KBP	Bursitis prepatelar	KBP	Prepatellar bursitis
KBPT	Bursitis traumática de rodilla	KBPT	Traumatic knee bursitis
KC1	Daño del cartílago de la articulación de la rodilla.	KC1	Knee articular cartilage damage
KC2	Lesión del menisco medial	KC2	Medial meniscal tear
KC3	Lesión del menisco lateral	KC3	Lateral meniscal tear
KC4	Osteocondrosis de rodilla	KC4	Osteochondrosis of knee
KC5	Lesión de los meniscos medial y lateral.	KC5	Medial and lateral meniscal tears
KC7	Osteocondrosis de la rótula	KC7	Osteochondritis dissecans (OCD) patella
KC8	Lesión del cartílago de la rodilla (sin especificar)	KC8	Knee joint cartilage injury (unspecified)
KCB	Lesión meniscal y osteocondral.	KCB	Mixed osteochondral and meniscal injury
KCC	Quiste del menisco lateral	KCC	Lateral meniscal cyst
KCD	Degeneración meniscal	KCD	Degenerative meniscal tear
KCK	Lesión osteocondral del cóndilo femoral lateral	KCK	Lateral femoral condyle osteochondral injury
KCL	Lesión del cartílago de la rodilla con cuerpos libres	KCL	Knee cartilage injury with loose bodies
KCM	Lesión osteocondral del cóndilo femoral medial	KCM	Medial femoral condyle osteochondral injury
KCO	Osteocondrosis del cóndilo femoral medial o lateral.	KCO	Osteochondritis dissecans (OCD) medial or lateral femoral condyle
KCP	Dolor condral en la articulación femororrotuliana.	KCP	Patellofemoral joint chondral pain
KCT	Lesión osteocondral tibial	KCT	Tibial osteochondral injury
KCU	Lesión osteocondral patelofemoral	KCU	Patellofemoral osteochondral injury
KD1	Luxación de rótula	KD1	Dislocated patella
KD2	Luxación de rodilla con complicación neurológica o vascular.	KD2	Knee dislocation with neural or vascular complication
KDK	Luxación de rodilla	KDK	Knee dislocation
KDP	Luxación de rótula con fractura por avulsión rotuliana	KDP	Patellar dislocation with avulsion fracture patella
KDS	Subluxación de la rótula	KDS	Patellar subluxation
KDT	Luxación de la articulación tibioperonea proximal.	KDT	Superior tibiofibular joint dislocation
KF1	Fractura de rótula	KF1	Patella fracture
KF2	Fractura intraarticular del fémur.	KF2	Intraarticular femoral fracture
KFF	Fractura de fémur distal	KFF	Distal femoral fracture
KFI	Fractura intraarticular de la tibia.	KFI	Intraarticular tibial fracture
KFT	Fractura de tibia proximal	KFT	Proximal tibial fracture
KFX	Fractura de rodilla	KFX	Knee Fractures
KGB	Epifisitis de la meseta tibial medial (enfermedad de Blount)	KGB	Epiphysitis of medial tibial plateau (Blount's Disease)
KGO	Síndrome de Osgood-Schlatter	KGO	Osgood-Schlatter syndrome
KGPB	Síndrome femororrotuliano relacionado con rótula bipartita	KGPB	Patella symptoms related to bipartite patella
KGS	Apofisitis/fractura por avulsión en el polo distal de la rótula	KGS	Apophysitis/avulsion fracture distal pole patella/Sinding Larsen Johansson Syndrome (SLJS)
KGT	Lesión por tracción de la apófisis de la rodilla.	KGT	Traction injury to apophysis at knee
KH1	Otros equimosis/hematomas en los tejidos blandos de la rodilla	KH1	Other soft tissue bruising/haematoma knee
KHQ	Hematoma del cuádriceps (distal)	KHQ	Distal quadricep haematoma
KIX	Abrasión de rodilla	KIX	Knee abrasion
KJX	Contusión ósea en la rodilla.	KJX	Knee bone contusion
KK1	Laceración de rodilla	KK1	Lacerated knee
KKD	Laceración profunda de la rodilla- intraarticular	KKD	Deep knee laceration - intraarticular
KKS	Laceración/abrasión superficial en la rodilla	KKS	Superficial knee laceration/abrasion
KL1	Lesión del ligamento cruzado anterior de la rodilla.	KL1	Anterior cruciate ligament (ACL) injury
KL2	Lesión del ligamento cruzado posterior de la rodilla.	KL2	Posterior cruciate ligament (PCL) injury
KL3	Desgarro del ligamento colateral medial de la rodilla.	KL3	Knee medial collateral ligament (MCL) injury
KL4	Rotura/lesión del ligamento colateral lateral de la rodilla	KL4	Lateral collateral ligament (LCL) strain/rupture
KL5	Lesión del complejo posterolateral de la rodilla.	KL5	Knee posterolateral complex (PLC) strain/tear
KL6	Lesión del ligamento patelofemoral medial de la rodilla	KL6	Knee medial patellofemoral ligament injury
KLA	Rotura del ligamento cruzado anterior de la rodilla.	KLA	ACL rupture
KLC	Estiramiento/rotura del ligamento cruzado anterior con lesión condral/meniscal	KLC	ACL strain/rupture with chondral/meniscal injury
KLG	Rotura del injerto de ligamento cruzado anterior de la rodilla	KLG	ACL graft rupture
KLI	Lesión parcial del ligamento cruzado anterior de la rodilla.	KLI	Partial ACL tear
KLK	Lesión combinada de los ligamentos de la rodilla con lesión condral/meniscal	KLK	Combined ligament injury with chondral/meniscal injury
KLL	Lesión del ligamento colateral lateral y de la esquina posterolateral de la rodilla.	KLL	Posterolateral corner and LCL ligament injuries knee
KLM	Rotura del ligamento colateral medial de la rodilla	KLM	MCL rupture knee
KLP	Rotura del ligamento cruzado posterior de la rodilla.	KLP	PCL rupture
KLQ	Lesión parcial del ligamento cruzado posterior de la rodilla	KLQ	Partial PCL tear
KLS	Complicación de lesión/rotura del ligamento colateral medial, incluida la lesión de Pellegrini-Stieda	KLS	Complication post MCL strain/rupture incl Pellegrini Stieda lesion
KLT	Lesión del complejo posterolateral con lesión condral/meniscal	KLT	PLC injury with chondral /meniscal injury
KLV	Lesión grado I del ligamento colateral medial de la rodilla	KLV	Grade 1 MCL tear knee
KLW	Lesión de grado II del ligamento colateral medial de la rodilla	KLW	Grade 2 MCL tear knee
KLX	Lesión combinada de los ligamentos de la rodilla.	KLX	Combined ligament injuries knee
KLY	Distensión/rotura del ligamento colateral medial con lesión condral/meniscal	KLY	MCL strain/rupture with chondral/meniscal damage knee
KLZ	Esguince de rodilla/lesión de ligamentos	KLZ	Knee Sprains/Ligament Injuries
KMP	Distensión del músculo poplíteo	KMP	Popliteus muscle strain
KMX	Distensión muscular/espasmo/puntos gatillo en la rodilla	KMX	Knee Muscle Strain/Spasm/Trigger Points
KP4	Pinzamiento/Sinovitis/Lesión biomecánica de rodilla no asociada con otras afecciones	KP4	Knee Impingement/Synovitis/Biomechanical Lesion not associated with other conditions
KPA	Dolor patelofemoral con tendinopatía rotuliana	KPA	Patellofemoral pain with patellar tendinopathy
KPR	Rotura/lesión del ligamento cruzado posterior con lesión condral/meniscal	KPR	PCL strain/rupture with associated chondral/meniscal injury
KQ3	Pliegue sinovial en la rodilla	KQ3	Synovial plica of knee
KQB	Quiste de Baker	KQB	Baker's cyst
KQH	Pinzamiento de grasa de Hoffa	KQH	Hoffa's fat pad impingement
KQS	Sinovitis de la articulación de la rodilla.	KQS	Knee Joint synovitis
KR1	Rotura del tendón rotuliano	KR1	Patellar tendon rupture
KR2	Rotura del tendón de los isquiotibiales medial	KR2	Medial hamstring tendon rupture
KRH	Rotura del tendón de isquiotibiales	KRH	Hamstring tendon rupture
KRL	Rotura del tendón de los isquiotibiales laterales de la rodilla.	KRL	Lateral hamstring tendon rupture at knee
KRQ	Rotura del tendón del cuádriceps.	KRQ	Quadriceps tendon rupture
KS1	Fractura por estrés del fémur distal	KS1	Distal femoral stress fracture
KSP	Fractura por estrés de rótula	KSP	Patellar stress fracture
KSX	Fractura por estrés de rodilla	KSX	Knee Stress Fracture
KT1	Síndrome de la banda iliotibial	KT1	Iliotibial band syndrome
KT2	Tendinopatia patelar	KT2	Patellar tendinopathy
KT3	Lesión del tendón de la rodilla	KT3	Knee Tendon Injury
KT5	Distensión/tendinopatía poplítea	KT5	Popliteus tendinopathy/strain
KT7	Tendinopatía del cuádriceps +/- bursitis suprapatelar	KT7	Quadriceps tendinopathy +/- suprapatellar bursitis
KT9	Distensión del tendón de los isquiotibiales laterales a la rodilla	KT9	Lateral hamstring tendon strain at knee
KTB	Tendinopatía distal de los isquiotibiales laterales.	KTB	Lateral hamstring insertion tendonitis
KTG	Tendinopatía del gemelo medial de la rodilla	KTG	Medial gastroc tendinopathy knee
KTH	Distensión del tendón isquiotibial medial de la rodilla	KTH	Medial hamstring tendon strain at knee
KTL	Tendinopatía del gemelo lateral de la rodilla	KTL	Lateral gastroc tendinopathy knee
KTM	Lesión del tendón gastrocnemio	KTM	Gastrocnemius tendon injury
KTP	Lesión del tendón rotuliano	KTP	Patellar Tendon Injury
KTPI	Tendinopatía de inserción del tendón rotuliano, incluido el osículo intratendinoso	KTPI	Insertional Patellar tendon pathology, incl intratendon ossicle
KTQ	Lesión del tendón del cuádriceps	KTQ	Quadriceps tendon injury
KTS	Tendinopatía distal medial de los isquiotibiales/bursitis estomacal	KTS	Medial hamstring insertion tendonitis/pes anserinus bursitis
KU1	Insuficiencia crónica del ligamento cruzado anterior de la rodilla.	KU1	Chronic ACL insufficiency
KU2	inestabilidad de rótula	KU2	Patellar instability
KUM	Insuficiencia crónica del ligamento colateral medial de la rodilla.	KUM	Chronic MCL insufficiency
KUP	Insuficiencia crónica del ligamento cruzado posterior de la rodilla	KUP	Chronic PCL insufficiency
KUX	Inestabilidad de rodilla (subluxación crónica o recurrente)	KUX	Knee Instability (chronic or recurrent subluxations)
KUZ	Otra inestabilidad de rodilla	KUZ	Other instability
KV1	Contusión/hematoma de rodilla (extraarticular)	KV1	Knee contusion/haematoma (extraarticular)
KVM	Contusión del ligamento colateral medial de la rodilla.	KVM	Knee MCL contusion
KWI	Infección del muñón de la rodilla	KWI	Infection of stump knee
KWS	Traumatismo del muñón de la rodilla	KWS	stump pressure injury knee
KZ1	Dolor/lesión de rodilla no especificada de otra manera	KZ1	Knee Pain/Injury Not otherwise specified
KZ2	Hemartrosis de rodilla por causa no diagnosticada	KZ2	Knee haemarthrosis cause undiagnosed
KZA	Post- cirugia de reconstruccion de rodilla	KZA	Post knee reconstruction
KZS	Post-cirugia de rodilla	KZS	Post knee Surgery
KZZ	Dolor de rodilla no diagnosticado	KZZ	Knee pain undiagnosed
LA1	Osteoarthritis de las articulaciones facetarias de la columna lumbosacra	LA1	Facet joint O/A lumbosacral spine
LAD	Degeneración del disco L4/L5	LAD	Degenerative L4/L5 disc disease
LAE	Degeneración del disco L5/S1	LAE	Degenerative L5/S1 disc disease
LAM	Degeneración discal múltiple de los discos lumbares.	LAM	Degenerative disc disease multiple levels lumbar spine
LAX	Osteoartritis vertebral lumbosacra	LAX	Osteoarthritis Lumbosacral spine
LC1	Prolapso/hernia de disco lumbar	LC1	Lumbar discogenic pain
LC2	Degeneración del disco lumbar	LC2	Disc degeneration
LC3	Lesión de disco lumbar	LC3	Lumbar disc annular tear
LCP	Prolapso de disco lumbar	LCP	Lumbar disc prolapse
LFA	Fractura aguda de la pars interarticularis de la vértebra lumbar.	LFA	Lumbar pars interarticularis acute fracture
LFC	Complicación de la fractura de vértebra lumbar	LFC	Complication of lumbar fracture
LFD	Fractura del pedículo de la vértebra lumbar.	LFD	Lumbar pedicle fracture
LFI	Fractura del isquion	LFI	Fractured ischium
LFM	Fractura múltiple de vértebra(s) lumbar(es).	LFM	Multiple lumbar spine fractures
LFP	Fractura(s) de pelvis.	LFP	Pelvic fracture(s)
LFS	Fractura del sacro	LFS	Fractured sacrum
LFSX	Fractura apófisis espinosa lumbar	LFSX	Lumbar spinous process fracture
LFT	Fractura apófisis transverso lumbar	LFT	Fracture transverse process(es)
LFV	Fractura del cuerpo vertebral de la vértebra lumbar.	LFV	Lumbar spine vertebral body fracture
LFX	Fractura de vértebra lumbar	LFX	Lumbar Spine Fracture
LFZ	Otra fractura de vértebra lumbar	LFZ	Other lumbar spine fracture
LGJ	Lesión articular de la columna lumbar.	LGJ	Lumbar Spine Joint Injury
LH1	Contusión/hematoma lumbar	LH1	Lumbar contusion/haematoma
LHB	Hematomas/hematomas en los tejidos blandos de la nalga	LHB	Buttock Soft Tissue Bruising/Haematoma
LHS	Equimosis/Hematoma en la articulación sacroilíaca	LHS	SIJ bruising/haematoma
LIB	Abrasión en las nalgas, incluidas llagas por decubito	LIB	Buttock abrasion incl skin pressure injury
LJX	Contusión ósea de la columna lumbar/nalgas	LJX	Lumbar spine/buttock bone contusion
LK1	Complicación de la laceración lumbar, incluida infección	LK1	Complication of lumbosacral laceration incl infection
LKB	Laceración en la pelvis/nalgas	LKB	Pelvic/Buttock Laceration
LKX	Laceración lumbar	LKX	Lumbar Laceration
LL1	Esguince de ligamento en la región lumbar.	LL1	Lumbar region ligament sprain
LLC	Lesión/dolor de la articulación sacrococcígea	LLC	Sacrococcygeal joint injury/pain
LLF	Esguince de articulación de interfaz lumbar	LLF	Lumbar facet joint sprain
LLI	Dolor del ligamento iliolumbar	LLI	Iliolumbar Ligament pain
LLJ	Esguince de articulación espinal	LLJ	Spinal joint sprain
LLS	Esguince de la articulación sacroilíaca	LLS	Sacroiliac joint sprain
LM1	Puntos gatillo/espasmo/distensión muscular o tendinosa en la columna lumbar	LM1	Lumbar Spine muscle and Tendon Strain/Spasm/Trigger Points
LMB	Puntos gatillo/espasmo/distensión muscular en los glúteos	LMB	Buttock Muscle Strain/Spasm/Trigger Points
LMG	Distensión muscular en las nalgas.	LMG	Gluteal muscle strain
LMP	Distensión del músculo piriforme	LMP	Piriformis muscle strain
LMT	Punto gatillo o espasmo muscular lumbar	LMT	Lumbar soreness or muscle spasm
LMZ	Puntos gatillo en el músculo glúteo.	LMZ	Buttock muscle soreness/trigger points
LN1	Lesión de la columna lumbar	LN1	Lumbar spinal injury
LN2	Pinzamiento de la raíz del nervio lumbar para la estenosis de los orificios óseos y discales	LN2	Lumbar nerve root impingement due to foraminal stenosis bony and disc
LN3	Estenosis lumbar del canal espinal	LN3	Lumbar Spinal canal stenosis
LN4	Lesión por estiramiento/tracción del nervio lumbosacro	LN4	Lumbosacral nerve stretch/traction injury
LNA	Pinzamiento de la raíz del nervio lumbosacro para la estenosis foraminal del hueso y del disco	LNA	Lumbosacral Nerve root impingement due to foraminal stenosis bony and disc
LNB	Lesión nerviosa en la nalga.	LNB	Buttock Nerve Injury
LNBP	Lesión del nervio pudendo	LNBP	Pudendal Nerve Injury
LNFC	Fractura de vértebra lumbar con lesión medular/cauda equina	LNFC	Lumbar spinal fracture with spinal cord/cauda equina injury
LNFX	Fractura de vértebra lumbar con lesión nerviosa asociada	LNFX	Lumbar spinal fracture with associated neurological injury
LNP	Síndrome piriforme (con pinzamiento del nervio ciático)	LNP	Piriformis syndrome (with sciatic nerve impingement)
LNX	Lesión nerviosa de la columna lumbar.	LNX	Lumbar Spine Neurological Injury
LNZ	Otra lesión del nervio lumbosacro	LNZ	Other lumbosacral nerve injury
LP1	Dolor lumbar funcional crónico.	LP1	Chronic lumbar functional pain
LPS	Dolor/lesión en la articulación sacroilíaca	LPS	Sacroiliac Joint Injury/Pain
LS1	Fractura por estrés de vértebra lumbar	LS1	Stress fracture lumbar spine
LS2	Reacción al estrés de las vértebras lumbares	LS2	Lumbar stress reaction
LS3	Fractura por estrés del pedículo de la vértebra lumbar.	LS3	Lumbar pedicle stress fracture
LSC	Fractura por estrés del cóccix	LSC	Stress fracture coccyx
LSE	Fractura por estrés de la pars interarticularis de la vértebra lumbar (L4)	LSE	Pars stress fracture L4
LSF	Fractura por estrés de la pars interarticularis de la vértebra lumbar (L5)	LSF	Pars stress fracture L5
LSG	Otra fractura por estrés de la pelvis	LSG	Other stress fracture pelvis
LSI	Fractura por estrés del ilion	LSI	Stress fracture ilium
LSIS	Fractura por estrés del isquion	LSIS	Stress fracture ischium
LSL	Espondilolistesis lumbar	LSL	Spondylolisthesis lumbar
LSLX	Otra fractura por estrés de las vértebras lumbares	LSLX	Other lumbar spine stress fracture
LSM	Fractura por estrés múltiple de la pars interarticularis de la vértebra lumbar (incluida la bilateral)	LSM	Multiple (incl bilateral) pars stress fractures
LSP	Fractura por estrés de la pars interarticularis de la vértebra lumbar.	LSP	Pars interarticularis stress fracture
LSS	Fractura por estrés del sacro.	LSS	Stress fracture sacrum
LSU	Fractura por estrés de la pars interarticularis de la vértebra lumbar (L1-L3)	LSU	Pars stress fracture L1 - L3
LTP	Tendinopatía piriforme	LTP	Piriformis tendinopathy/soreness
LU1	inestabilidad lumbar	LU1	Lumbar Instability
LUP	inestabilidad lumbosacra	LUP	Lumbosacral instability
LUR	Retrolistesis espinal lumbar	LUR	Retrolisthesis lumbar spine
LUS	Inestabilidad de la articulación sacroilíaca.	LUS	Sacroiliac Joint Instability
LUSD	Espondilolistesis de grado 4 de la columna lumbar.	LUSD	Grade 4 Spondylolisthesis lumbar spine
LUSX	Espondilolistesis (cualquier nivel)	LUSX	Spondylolisthesis any Level
LUT	Espondilolistesis de grado 2-3 de la columna lumbar	LUT	Grade 2-3 Spondylolisthesis lumbar spine
LZ1	Dolor lumbar inespecífico	LZ1	Lumbar pain non-specific
LZB	Dolor de glúteos no especificado	LZB	Buttock Pain not otherwise specified
LZH	Dolor lumbar que se irradia a la zona posterior del muslo.	LZH	Lumbar pain with hamstring referral
LZU	Dolor de glúteos no diagnosticado	LZU	Buttock pain undiagnosed
LZX	Dolor/lesión lumbar no especificada de otra manera	LZX	Lumbar pain/injury not otherwise specified
MAE1	Golpe de calor	MAE1	Heat Illness
MAEO	Hipotermia	MAEO	Hypothermia
MAES	Hipertermia/golpe de calor	MAES	Hyperthermia/heat stroke
MCCA	Aortopatia	MCCA	Aortopathy
MCCAV	Patologia de la valvula aortica	MCCAV	Aortic valve pathology
MCCC	Colesterol alto	MCCC	High cholesterol
MCCCA	Arteriopatia coronaria	MCCCA	Coronary artery disease
MCCD	Miocadiopatia dilatada	MCCD	Dilated Cardiomyopathy
MCCH	Hipertension arterial	MCCH	Hypertension
MCCHF	Insuficiencia cardiaca	MCCHF	Heart failure
MCCMI	Infarto de miocardio	MCCMI	Myocardial infarction
MCCMV	Prolapso de la valvula Mitral	MCCMV	Mitral valve prolapse
MCCP	Enfermedad vascular periférica	MCCP	Peripheral vascular disease
MCCPS	Estenosis pulmonar	MCCPS	Pulmonary stenosis
MCCSV	Taquicardia supraventricular inlcuyendo el aleteo auricular	MCCSV	Supraventricular tachycardia incl Atrial Flutter
MCCV	Soplos/ Enfermedad valvular	MCCV	Murmurs/Valvular disease
MCEA	Corazón de atleta	MCEA	Athlete's heart
MCEAC	Miocardiopatía arritmogénica (anteriormente miocardiopatía arritmogénica del ventrículo derecho (ARVC))	MCEAC	Arrhythmogenic Cardiomyopathy (formerly Arrhythmogenic right ventricular cardiomyopathy (ARVC))
MCEC	Otra miocardiopatía	MCEC	Cardiomyopathy, other
MCECP	Dolor toracico por esfuerzo (angina de pecho)	MCECP	Exertional chest pain (angina)
MCEF	Fibrilación auricular	MCEF	Atrial fibrillation
MCEG	Electrocardigrama de evaluacion anormal	MCEG	Abnormal screening ECG
MCEH	Miocardiopatía hipertrófica	MCEH	Hypertrophic Cardiomyopathy
MCES	Síncope/colapso, general (incluidas causas no cardíacas)	MCES	Syncope/collapse, general (including non-cardiac causes)
MCESC	Episodio(s) sincopales cardíacos	MCESC	Syncopal episode(s) cardiac
MCET	Commotio cordis (paro cardiaco por golpe en el pecho)	MCET	Commotio cordis
MCJA	Válvula aórtica bicúspide	MCJA	Bicuspid aortic valve
MCJB	Síndrome de QT largo	MCJB	Long QT syndrome
MCJBS	Sindrome de Brugada	MCJBS	Brugada syndrome
MCJCA	Anomalia arteria cornaria	MCJCA	Coronary artery anomaly
MCJD	Defecto del septum auricular, incluido el foramen oval permeable (FOP)	MCJD	Atrial Septal Defect incl Patent Foramen Ovale (PFO)
MCJM	Sindrome de Marfan	MCJM	Marfan syndrome
MCJP	Conducto arterioso permeable (PDA)	MCJP	Patent Ductus Arteriosus (PDA)
MCJVS	Defecto del septun ventricular	MCJVS	Ventricular septal defect
MCJW	Síndrome de Wolff-Parkinson-White	MCJW	Wolff-Parkinson-White syndrome
MCJX	Anomalía del desarrollo cardiovascular.	MCJX	Cardiovascular developmental anomaly
MCVCA	Paro cardiaco	MCVCA	Cardiac arrest
MCVD	Trombosis venosa profunda	MCVD	Deep venous thrombosis
MCVI	Isquemia cardiaca	MCVI	Ischaemic heart disease
MCVS	Trombosis de la vena axilar/vena subclavia	MCVS	Subclavian vein/axillary vein thrombosis
MCVV	Varices	MCVV	Varicose veins
MCVX	Enfermedad venosa	MCVX	Venous disease
MCVZ	Otras enfermedades venosas, incluido edema de pantorrilla/tobillo de causa desconocida	MCVZ	Other venous disease incl calf/ankle oedema, cause unknown
MCXX	Enfermedad cardiovascular	MCXX	Cardiovascular Illness
MCYX	Miocarditis	MCYX	Myocarditis
MCYXC	Miocarditis/pericarditis post infección por COVID-19	MCYXC	Myocarditis/pericarditis due to COVID-19
MCYXV	Miocarditis/pericarditis posterior a la vacuna COVID-19	MCYXV	Myocarditis/pericarditis post COVID-19 vaccine
MCZ1	Cribado o evaluación cardíaco previo a la participación	MCZ1	Cardiac preparticipation screening
MCZC	Arritmia cardíaca/anomalía de la conducción	MCZC	Heart arrhythmia/conduction abnormality
MCZCD	Muerte subita cardiaca	MCZCD	Sudden cardiac death
MCZIC	Complicacion del desfibrilador cardioversor implantable	MCZIC	Implantable cardioverter-defibrillator (ICD) complication
MCZII	Insercion de desfibrilador cardioversor implantable	MCZII	ICD insertion
MCZIS	Descarga del desfibrilador cardioversor implantable	MCZIS	ICD shock
MCZP	Procedimiento de ablacion	MCZP	Ablation procedure
MCZPC	Complicaciones del marcapaso	MCZPC	Pacemaker complication
MCZPM	Colocacion de marcapaso	MCZPM	Pacemaker insertion
MCZX	Otras enfermedades cardiovasculares	MCZX	Other cardiovascular disease
MDAX	Dermatitis atópica	MDAX	Atopic dermatitis / eczema
MDB1	Lesión cutánea benigna	MDB1	Benign skin lesion
MDBB	Carcinoma de células basales	MDBB	Basal cell carcinoma (BCC)
MDBE	Melanoma	MDBE	Melanoma
MDBES	Melanoma in situ (grado 0)	MDBES	Melanoma in situ (grade 0)
MDBL	Lipoma subcutaneo	MDBL	Subcutaneous lipoma
MDBM	Cáncer de piel múltiple	MDBM	Multiple skin cancers
MDBS	Carcinoma de células escamosas	MDBS	Squamous cell carcinoma (SCC)
MDBX	Tumor/lesión cutánea	MDBX	Skin Lesion/Tumour
MDBXD	Tumor torácico/Lesión cutánea	MDBXD	Skin Lesion/Tumour thoracic
MDBXH	Tumor de cabeza/Lesión cutánea	MDBXH	Skin Lesion/Tumour head
MDDX	Erupción cutánea relacionada con drogas	MDDX	Drug-related skin rash
MDIB	Infección de la piel de la pelvis o las nalgas, incluido el absceso isquiático	MDIB	Skin infection pelvis/buttock - incl ischial abscess
MDIE	Infección de la piel en el codo.	MDIE	Skin infection elbow
MDIF	Infección de la piel - hongos	MDIF	Skin Infection - fungal
MDIG	Infección por hongos en la ingle.	MDIG	Fungal infection groin
MDIH	Herpes simple	MDIH	Herpes simplex
MDIK	Queratolisis	MDIK	Keratolysis
MDIL	Linfadenopatía secundaria a infección de la piel.	MDIL	Lymphadenopathy secondary to skin infection
MDIN	Infección de la piel de la cabeza/cara/cuello	MDIN	Skin infection head/face/neck
MDIO	Otra verruga	MDIO	Other warts
MDIP	Infección de la piel en la muñeca/mano	MDIP	Skin infection wrist/hand
MDIPR	pitiriasis rosada	MDIPR	Pityriasis rosea
MDIPV	Pitiriasis versicolor (tiña versicolor)	MDIPV	Pityriasis versicolor
MDIS	Verruga del pie, incluida la verruga plantar	MDIS	Feet warts - incl plantar warts
MDISC	Sarna	MDISC	Scabies
MDIT	Tiña pedis/pie de atleta	MDIT	Tinea pedis/athlete's foot
MDIV	Infección de la piel: viral (incluidas las verrugas)	MDIV	Skin infection - viral
MDIVZ	Infeccion de la piel. Viral	MDIVZ	Skin infection - viral
MDIW	Verruga en muñeca/mano	MDIW	Wrist and hand warts
MDIX	Infección de la piel/celulite/asceso	MDIX	Skin Infection/Cellulitis/abscess
MDIY	Otra infección por hongos	MDIY	Other fungal infection
MDIZ	Otra infección de la piel no especificada de otra manera	MDIZ	Other skin infection not specifically mentioned
MDSS	Bronceado	MDSS	Sunburn
MDYAC	Acne	MDYAC	Acne
MDYC	Quiste cebaceo (epidermoide)	MDYC	Sebaceous (epidermoid) cyst
MDYD	Dermatitis	MDYD	Dermatitis
MDYL	Ganglio linfatico aumentado de tamaño	MDYL	Enlarged lymph node
MDYP	Psoriasis	MDYP	Psoriasis
MDYU	Urticaria	MDYU	Urticaria
MDYX	Erupción/Otra condición dermatológica	MDYX	Rash /other dermatological condition
MDZG	Enfermedad dermatológica	MDZG	Dermatological Illness
MDZX	Otras erupciones no especificada o no diagnosticadas	MDZX	Other rash not otherwise mentioned or undiagnosed
MEEX	Oreja de nadador	MEEX	Swimmer's ear
MEIE	Otitis externa	MEIE	Otitis externa
MEIM	Infección del oído medio	MEIM	Middle ear infection
MEIR	Infección de oído +/- senos nasales/garganta	MEIR	Ear +/- sinuses/throat infection
MEIX	Infección de oído	MEIX	Ear infection
MESC	Cerumen/cera del oído	MESC	Ear wax/cerumen
MGAX	Enfermedad celiaca	MGAX	Coeliac disease
MGBX	Neoplasia gastrointestinal	MGBX	Gastrointestinal neoplasm
MGDN	Gastritis/Úlcera péptica asociada a AINE	MGDN	NSAID associated gastritis/peptic ulceration
MGED	Diarrea del corredor	MGED	Runner's diarrhoea
MGEE	Gastritis/Reflujo asociado al ejercicio	MGEE	Exercise associated gastritis/reflux
MGIA	Apendicitis	MGIA	Appendicitis
MGIB	Gastroenteritis bacteriana (incluida la intoxicación alimentaria)	MGIB	Bacterial gastroenteritis (incl food poisoning)
MGID	Disentería amebiana	MGID	Amoebic dysentery
MGIH	Hepatitis viral (A, B o C)	MGIH	Viral hepatitis (A, B, or C)
MGIV	gastroenteritis viral	MGIV	Viral gastroenteritis
MGIX	Infección gastrointestinal	MGIX	Gastrointestinal infection
MGIZ	Otra infección gastrointestinal	MGIZ	Other gastrointestinal infection
MGVH	Hemorroides	MGVH	Haemorrhoids
MGVM	Hematemesis/Melena/Sangrado gastrointestinal	MGVM	Haematemesis/melaena/GI bleeding
MGXD	Diarrea	MGXD	Diarrhoea
MGXX	Enfermedad gastrointestinal	MGXX	Gastrointestinal Illness
MGYC	Colecistitis	MGYC	Cholecystitis
MGYS	Problema visceral quirúrgico	MGYS	Surgical bowel problem
MGYU	Gastritis/Úlcera péptica asociada a AINE	MGYU	Gastritis/peptic ulceration - non exercise/NSAID related
MGYX	Gastritis	MGYX	Gastritis
MHB	Neoplasias hematológica	MHB	Haematological Malignancy
MHEX	Deficiencia de hierro relacionada con el ejercicio	MHEX	Exercise-related iron deficiency
MHJX	Anemia falciforme o talasemia	MHJX	Sickle cell or thalassaemia
MHNA	Anemia	MHNA	Anaemia
MHNF	Anemia por deficiencia de hierro	MHNF	Iron deficiency anaemia
MHXX	Enfermedad hematológica y deficiencia nutricional.	MHXX	Haematological Illness and Nutritional Deficiencies
MNED	Disreflexia autonómica	MNED	Autonomic dysreflexia
MNEH	Dolor de cabeza atribuible al ejercicio	MNEH	Exercise related headache
MNEM	Migraña relacionada con el ejercicio	MNEM	Exercise related migraine
MNIB	Neuritis braquial	MNIB	Brachial neuritis
MNJC	Parálisis cerebral	MNJC	Cerebral palsy
MNJE	Epilepsia	MNJE	Epilepsy
MNSV	Vertigini, causa sconosciuta	MNSV	Vertigo, unknown cause
MNXX	Enfermedad neurológica	MNXX	Neurological Illness
MNXZ	Lesión nerviosa de ubicación no especificada o que cruza límites anatómicos	MNXZ	Neurological lesion Location Unspecified or Crossing Anatomical Boundaries
MNYM	Migraña	MNYM	Migraine
MNZC	Dolor de cabeza en racimos (brotes)	MNZC	Cluster headaches
MNZH	Dolor de cabeza	MNZH	Headaches
MNZM	Tensión muscular/espasticidad generalizada	MNZM	Generalised tight muscles/spasticity
MNZX	Otro problema neurológico	MNZX	Other neurological problem
MNZZ	Dolor de cabeza no especificado	MNZZ	Headache not otherwise specified
MOAC	Conjuntivitis alérgica	MOAC	Allergic conjunctivitis
MOCC	Cataratas	MOCC	Cataract
MOCG	Glaucoma	MOCG	Glaucoma
MOCV	Trastorno de la visión	MOCV	Vision disorder
MOIC	Conjuntivitis infecciosa	MOIC	Infective conjunctivitis
MOIS	Orzuelo	MOIS	Sty (eyelash)
MOJA	Astigmatismo	MOJA	Astigmatism
MOJH	Hipermetropia	MOJH	Hyperopia (hypermetropia)
MOJM	Miopia	MOJM	Myopia
MOSP	Pterigión	MOSP	Pterygium
MOZ1	Enfermedad oftalmologico (excepto trauma)	MOZ1	Ophthalmological Illness (excl trauma)
MPA3	Asma/alergia/fiebre del heno	MPA3	Asthma/allergy/hay fever/respiratory
MPAA	Asma - alérgico	MPAA	Asthma - allergic
MPAL	Alergia: rinitis/sinusitis/fiebre del heno	MPAL	Allergy - rhinitis/sinusitis/hayfever
MPBC	Neoplasia respiratoria	MPBC	Respiratory neoplasm
MPCX	Limitación crónica del flujo de aire	MPCX	Chronic airflow limitation
MPEE	Asma - inducida por el ejercicio	MPEE	Asthma - exercise induced only
MPI1	Infección del sistema respiratorio.	MPI1	Respiratory system infection
MPIB	Bronquitis	MPIB	Bronchitis
MPIC	Contagio de COVID-19	MPIC	COVID-19 infection
MPICA	COVID-19 asintomático (detectado en prueba)	MPICA	COVID-19 asymptomatic picked up on screening
MPICL	Condición posterior al COVID-19 (incluido el COVID prolongado)	MPICL	Post COVID-19 condition (including long COVID)
MPICV	Reacción adversa a la vacuna COVID-19	MPICV	Adverse reaction to a COVID-19 vaccine
MPIG	Faringitis	MPIG	Pharyngitis
MPIH	Dolor de cabeza sinusal	MPIH	Sinus headache
MPII	Virus de influenza	MPII	Influenza virus
MPIL	Otra infección del tracto respiratorio inferior	MPIL	Other lower respiratory tract infection
MPIP	Neumonía/bronquitis/infección del tracto respiratorio inferior	MPIP	Pneumonia/bronchitis/lower respiratory tract infection
MPIRS	Virus Sincysial respiratorio (RSV))	MPIRS	Respiratory Syncytial Virus (RSV)
MPIS	Sinusitis	MPIS	Sinusitis
MPIT	Amigdalitis	MPIT	Tonsillitis
MPIV	Infección respiratoria (sospecha de COVID-19)	MPIV	Respiratory infection suspected of being COVID-19
MPIX	Otra infección del tracto respiratorio superior	MPIX	Other upper respiratory tract infection
MPJC	Fibrosis quística	MPJC	Cystic Fibrosis
MPSA	Síntomas respiratorios por la contaminación del aire.	MPSA	Respiratory symptoms from air pollution
MPVE	Embolia pulmonar	MPVE	Pulmonary embolus
MPXX	Enfermedad respiratoria	MPXX	Respiratory Disease
MPYS	sarcoidosis pulmonar	MPYS	Pulmonary sarcoidosis
MPZT	Condición/enfermedad de nariz/garganta	MPZT	Nose /throat illness /condition
MPZX	Otra enfermedad respiratoria no especificada de otra manera	MPZX	Other respiratory illness not otherwise specified
MRBXA	Tumor de tobillo	MRBXA	Tumour ankle
MRBXB	Tumor de glúteo	MRBXB	Tumour lumbar buttock
MRBXD	Tumor de columna torácica/caja torácica	MRBXD	Tumour thoracic spine/chest wall
MRBXE	Tumor de codo	MRBXE	Tumour elbow
MRBXF	Tumor del pie	MRBXF	Tumour foot
MRBXG	Cáncer de cadera/ingle	MRBXG	Tumour groin and Hip
MRBXK	Cáncer de rodilla	MRBXK	Tumour knee
MRBXL	Tumor de la columna lumbar	MRBXL	Tumour lumbar spine
MRBXN	Cáncer de cuello	MRBXN	Tumour neck
MRBXQ	Tumor de pierna	MRBXQ	Tumour lower leg
MRBXR	Tumor de antebrazo	MRBXR	tumour forearm
MRBXS	Tumor de hombro	MRBXS	Tumour shoulder
MRBXT	Tumor de muslo	MRBXT	Tumour thigh
MRBXU	Tumor del brazo	MRBXU	Tumour upper arm
MRBXW	Tumor de muñeca/mano	MRBXW	Tumour wrist/hand
MRBXX	Otro tumor no especificado de otra manera	MRBXX	Other tumour not otherwise mentioned
MRCO	Osteoartritis - no traumática	MRCO	Osteoarthritis O/A - non-traumatic
MRER	Rabdomiólisis	MRER	Rhabdomyolysis
MRIB	Infección ósea - osteomielitis	MRIB	Infection of bone - osteomyelitis
MRIBL	Discitis séptica - osteomielitis de la columna	MRIBL	Septic discitis - osteomyelitis of the spine
MRIBT	Infección ósea: osteomielitis en el muslo.	MRIBT	Infection of bone - osteomyelitis thigh
MRIF	Infección de las articulaciones del pie	MRIF	Infected foot joint
MRIJ	Infección articular-artritis séptica (excluyendo complicación de cirugía o laceración perforante)	MRIJ	Joint infection - septic arthritis (excl complications of surgery or perforating lacerations)
MRIJA	Infección de la articulación de la cadera	MRIJA	Infected ankle joint
MRIJE	Infección de la articulación del codo	MRIJE	Infected elbow joint
MRIJH	Infección de la articulación de la cadera	MRIJH	Infected hip joint
MRIJS	Infección de la articulación del hombro	MRIJS	Infected shoulder joint
MRIJW	Infección en la muñeca, mano, dedos, pulgar.	MRIJW	Infected wrist, hand, finger, thumb joint
MRIK	Infección de la articulación de la rodilla.	MRIK	Infected knee joint
MRIP	Infección de la sínfisis púbica.	MRIP	Infected pubic symphysis
MRJ1G	Anomalía congénita de la articulación de la cadera.	MRJ1G	Congenital abnormality of hip joint
MRJ2G	Anomalía estructural de cadera/ingle	MRJ2G	Structural Abnormaility of Hip/Groin
MRJA	Prescripción de ejercicio para pacientes con osteoartritis	MRJA	Exercise prescription for patient with arthritis
MRJB	Espina Bífida	MRJB	Spina Bifida
MRJBL	Escoliosis lumbar	MRJBL	Lumbar Scoliosis
MRJC	Coalición calcaneonavicular	MRJC	Calcaneonavicular coalition
MRJCF	Coalición calcaneocuboidea	MRJCF	Calcaneocuboid coalition
MRJCK	Anomalía congénita de la articulación de la rodilla.	MRJCK	Congenital cartilage abnormality of knee
MRJCL	Anomalía congénita de la columna lumbar.	MRJCL	Congenital abnormality Lumbar Spine
MRJDG	Luxación congénita de cadera	MRJDG	Congenital dislocation of hip
MRJEC	Anomalía estructural de la caja torácica.	MRJEC	Chest Structural Abnormaility
MRJFF	Hueso accesorio del pie	MRJFF	Accessory bone foot
MRJH	Hipermovilidad articular generalizada	MRJH	Generalised hypermobility of joints
MRJHF	Dedos de martillo	MRJHF	Hammer toes
MRJHX	Hipo o hipermovilidad articular.	MRJHX	Hypo or hyper - mobility of joints
MRJIQ	Músculo sóleo accesorio (excluyendo la lesión de este músculo)	MRJIQ	Accessory soleus muscle (excl inj to that muscle)
MRJKK	Menisco lateral discoide	MRJKK	Discoid lateral meniscus
MRJL	Anomalía estructural de la columna lumbosacra.	MRJL	Lumbosacral Spine Structural Abnormality
MRJLL	Lumbarización S1	MRJLL	Lumbarisation of S1 segment
MRJMQ	Anomalía muscular en la pierna.	MRJMQ	Muscle abnormality of lower leg
MRJO	Hipomovilidad articular generalizada	MRJO	Generalised hypomobility of joints
MRJPK	Rótula doble o multipartita	MRJPK	Bi or multipartite patella
MRJSD	Escoliosis torácica	MRJSD	Thoracic scoliosis
MRJSL	Sacralización de L5	MRJSL	Sacralisation of L5 segment
MRJT	Coalición talonavicular	MRJT	Talonavicular Coalition
MRJTF	Dedos de cuello de cisne	MRJTF	Claw toes
MRJUF	Coalición tarsal	MRJUF	Tarsal Coalition of foot
MRJVW	Varianza radiocubital	MRJVW	Radioulnar variance
MRJXF	Anomalía estructural en el pie.	MRJXF	Structural Abnormality of Foot
MRJXK	Anomalía estructural de la rodilla	MRJXK	Structural Abnormality of knee
MRJXQ	Anomalía estructural en la pierna.	MRJXQ	Structural Abnormality of Lower leg
MRJXS	Anomalía estructural del hombro	MRJXS	Shoulder Structural Abnormality
MRJYD	Cifosis torácica	MRJYD	Thoracic kyphosis
MRJZD	Anomalía estructural de la columna torácica.	MRJZD	Thoracic Spine Structural Abnormality
MRYA	Espondiloartritis anquilosante	MRYA	Ankylosing spondylitis
MRYG	Gota	MRYG	Gout
MRYGA	Gota en el tobillo/pie (incluido el dedo gordo)	MRYGA	Gout in ankle/foot (incl big toe)
MRYGE	Gota en el codo	MRYGE	Gout in elbow
MRYGK	Gota en la rodilla	MRYGK	Gout in knee
MRYGP	Gota en mano/dedos	MRYGP	Gout in hands/fingers
MRYGZ	Gota en otra región no especificada	MRYGZ	Gout in other location not otherwise specified
MRYI	síndrome de reiter	MRYI	Reiter's syndrome
MRYIL	Inflamación de la articulación sacroilíaca.	MRYIL	Sacroiliac Joint Inflammation
MRYL	Lupus eritematoso sistémico (LES)	MRYL	Lupus/systemic lupus erythematosus (SLE)
MRYN	Artritis seronegativa	MRYN	Seronegative arthritis
MRYNL	Artritis seronegativa inespecífica que afecta a la articulación sacroilíaca.	MRYNL	Non specific seronegative arthritis affecting SIJ
MRYNX	Artritis seronegativa no específica que afecta a múltiples articulaciones.	MRYNX	Non specific seronegative arthritis affecting many joints
MRYNZ	Artritis seronegativa inespecífica que afecta a menos de 4 articulaciones	MRYNZ	Non specific seronegative arthritis affecting <4 joints
MRYP	Pseudogota	MRYP	Pseudogout
MRYPK	Pseudogota en la rodilla	MRYPK	Pseudogout in knee
MRYPZ	Pseudogota en otra articulación/región	MRYPZ	Pseudogout in other joint/location
MRYR	Artritis reumatoide	MRYR	Rheumatoid arthritis
MRYRX	Artritis reumatoide que afecta a múltiples articulaciones.	MRYRX	Rheumatoid arthritis affecting many joints
MRYRZ	Artritis reumatoide que afecta a menos de 4 articulaciones	MRYRZ	Rheumatoid arthritis affecting <4 joints
MRYS	Artritis psoriasica	MRYS	Psoriatic arthritis
MRYX	Enfermedad reumatológica	MRYX	Rheumatological Illness
MRZF	Fibromialgia/dolor muscular en múltiples áreas	MRZF	Fibromyalgia/multiple sore muscle areas
MRZK	Artritis inflamatoria de rodilla	MRZK	Inflammatory arthritis of knee
MRZP	Lesiones musculoesqueléticas asociadas al embarazo.	MRZP	Pregnancy associated musculoskeletal injury
MRZX	Otra enfermedad reumatológica/no diagnosticada	MRZX	Rheumatological disease other/undiagnosed
MSAA	Ansiedad prenatal	MSAA	Antenatal anxiety
MSAD	Depresión prenatal	MSAD	Antenatal depression
MSDA	Trastorno de conducta (alcohol, drogas)	MSDA	Behavioural disorder (alcohol, drugs)
MSEE	Adicción al ejercicio	MSEE	Exercise addiction
MSEF	Tríada de atleta femenina	MSEF	Female athlete triad
MSEX	Trastorno de ejercicio excesivo	MSEX	Overexercising disorder
MSNA	Anorexia nerviosa	MSNA	Anorexia nervosa
MSNB	Bulimia nerviosa	MSNB	Bulimia nervosa
MSNM	RED-S (Deficiencia Energética Relativa en el Deporte)	MSNM	RED-S (Relative Energy Deficiency in Sport)
MSSA	Ansiedad/pánico/trastorno compulsivo	MSSA	Anxiety/panic/compulsive disorder
MSSH	Trastorno por deficit de atencion e hiperactividad	MSSH	Attention deficit hyperactivity disorder
MSSP	Fobias especificas	MSSP	Specific phobias
MSSS	Desordenes del sueño	MSSS	Sleep disorders
MSX6	Psicológico/psiquiátrico	MSX6	Psychological/psychiatric
MSXB	Desorden bipolar	MSXB	Bipolar disorders
MSXD	Depresión/trastornos del estado de ánimo	MSXD	Depression/mood disorder
MSXS		MSXS	Somatisation
MSZA	Somatizacion	MSZA	Adjustment disorder (incl burrnout)
MSZG	Trastorno del comportamiento (p. ej., juego/otras adicciones)	MSZG	Behavioural disorder (eg gambling/other addiction)
MSZX	Otro trastorno psicológico/psiquiátrico no especificado de otra manera	MSZX	Other psychological/psychiatric disorder not otherwise specified
MTCC	Patologia dental	MTCC	Dental condition
MTIP	Periodontitis	MTIP	Periodontitis
MTIT	Caries dental	MTIT	Dental caries
MTIW	Muela de juicio	MTIW	Wisdom tooth
MUBB	Quiste ovárico (benigno)	MUBB	Ovarian cyst (benign)
MUBC	Cáncer de cuello uterino	MUBC	Cervical/uterine cancer
MUBO	cáncer de ovario	MUBO	Ovarian cancer
MUBS	Anomalía en la prueba de Papanicolaou cervical	MUBS	Abnormal cervical smear
MUCA	Asesoramiento/educación del suelo pélvico	MUCA	Pelvic floor advice/education
MUCP	Síndrome de ovario poliquístico	MUCP	PCOS (Polycystic ovary syndrome)
MUED	Disfunción eréctil relacionada con la bicicleta/máquina de remo	MUED	Erectile dysfunction related to cycling/rowing
MUEE	Amenorrea asociada con dieta y ejercicio.	MUEE	Diet and Exercise associated amenorrhoea
MUEI	Incontinencia urinaria	MUEI	Urinary incontinence
MUIC	Cistitis	MUIC	Cystitis
MUIE	Epididimitis	MUIE	Epididymitis
MUIG	Infección ginecológica	MUIG	Gynaecological infection
MUIP	Pielonefritis	MUIP	Pyelonephritis
MUIS	Enfermedad de transmisión sexual	MUIS	Sexually transmitted disease
MUIT	Infección del tracto urinario	MUIT	Urinary Tract Infection
MUIX	Otra infección genitourinaria	MUIX	Other genitourinary infection
MUJV	Varicocele	MUJV	Varicocele
MUSD	Disfunción eréctil no asociada al ejercicio.	MUSD	Erectile dysfunction non-exercise related
MUVH	Hematuria	MUVH	Haematuria
MUXF	Otros diagnósticos del suelo pélvico	MUXF	Pelvic floor other diagnosis
MUXX	Enfermedad genitourinaria	MUXX	Genitourinary Illness
MUXZ	Otra enfermedad ginecológica	MUXZ	Other gynaecological illness
MUYA	Otra amenorrea	MUYA	Other amenorrhoea
MUYD	Dismenorrea	MUYD	Dysmenorrhoea
MUYE	Endometriosis	MUYE	Endometriosis
MUYR	Menorragia	MUYR	Menorrhagia
MUYZ	Dolor pélvico inespecífico	MUYZ	Pelvic Pain non-specific
MUZA	Asesoramiento/consulta prenatal	MUZA	Antenatal advice / consult
MUZAB	Aborto provocado	MUZAB	Abortion
MUZB	Otros diagnósticos urológicos/de vejiga (incluida nocturia)	MUZB	Other urological/bladder diagnosis (incl nocturia)
MUZC	Cesárea posparto	MUZC	Postpartum ceasarean section
MUZF	Consejos/consultas sobre fertilidad	MUZF	Fertility advice consultation
MUZL	Vulvodinia	MUZL	Vulvodynia
MUZM	Aborto espontáneo	MUZM	Miscarriage
MUZN	Asesoramiento/consulta postnatal	MUZN	Postnatal advice / consult
MUZO	Consejos sobre anticonceptivos hormonales	MUZO	Hormonal contraceptive advice
MUZP	Embarazo	MUZP	Pregnancy
MUZP1	Rotura perineal (grado 1 - 2)	MUZP1	Perineal tear (grade 1 - 2)
MUZP3	Rotura perineal (grado 3 - 4)	MUZP3	Perineal tear (grade 3 - 4)
MUZPE	Embarazo ectópico	MUZPE	Ectopic pregnancy
MUZQ	Prolapso de órgano pélvico	MUZQ	Pelvic organ prolapse
MUZT	Solicitud de prueba de embarazo	MUZT	Request for pregnancy test
MUZV	Parto vaginal y postparto	MUZV	Postpartum vaginal delivery
MUZX	Consulta ginecológica	MUZX	Gynaecological consultation
MUZZ	Enfermedad urinaria	MUZZ	Urinary Illness
MXBCH	Tumor de cabeza	MXBCH	Tumour head
MXDD	Envenenamiento/sobredosis/consumo de drogas	MXDD	Drug use/overdose/poisoning
MXEB	Barotrauma	MXEB	Barotrauma
MXED	Enfermedad de descompresión	MXED	Decompression sickness
MXI5	Virus comprobado testado por serología	MXI5	Virus proven by serology
MXI8	Otra infección	MXI8	Infection, other
MXICV	Chikungunya	MXICV	Chikungunya
MXID	Fiebre por dengue	MXID	Dengue Fever
MXIG	Mononucleosis	MXIG	Glandular Fever
MXIM	Malaria	MXIM	Malaria
MXIMP	Paperas	MXIMP	Mumps
MXIMS	Sarampion	MXIMS	Measles
MXIRV	Rubeola	MXIRV	Rubella
MXITB	Tuberculosis	MXITB	Tuberculosis
MXIV	Varicela	MXIV	Chicken Pox
MXIX	Infección	MXIX	Infection
MXJD	Condición relacionada con dismorfismo sexual.	MXJD	Condition related to Sexual Dimorphism
MXJT	Condición relacionada con el estatus transgénero	MXJT	Condition related to Transgender status
MXN1	Fatiga no diagnosticada	MXN1	Tired athlete undiagnosed
MXN7	Nutricional (incluida la deficiencia de vitaminas)	MXN7	Nutritional (including vitamin deficiency)
MXNS	Asesoramiento sobre legalidad de medicamentos/suplementos	MXNS	Advice on legality of drug/supplement
MXSE	Enfermedad ambiental	MXSE	Environmental Illness
MYAH	Tiroiditis de Hashimoto	MYAH	Hashimoto's thyroiditis
MYBBC	Cáncer de mama	MYBBC	Breast cancer
MYBBL	Bulto en el seno para investigación	MYBBL	Breast lump for investigation
MYIB	Mastitis/infección mamaria	MYIB	Mastitis/breast infection
MYJ	Amenorrea hipotalámica funcional	MYJ	Functional hypothalamic amenorrhoea
MYJO	Prescripción de ejercicio para pacientes con obesidad.	MYJO	Exercise prescription for patient with obesity
MYNG	Ginecomastia	MYNG	Gynaecomastia
MYSBT	Mastalgia (sensibilidad cíclica en los senos)	MYSBT	Mastalgia (cyclical breast tenderness)
MYXB	Consejos para el cuidado de los senos	MYXB	Advice on breast care
MYYF	Síndrome de fatiga crónica	MYYF	Chronic Fatigue Syndrome
MYYT	Trastorno de tiroides	MYYT	Thyroid disorder
MYYX	Enfermedad endocrina	MYYX	Endocrine Illness
MYYZ	Otros trastornos endocrinológicos	MYYZ	Other endocrine disorder
MZIQ	Cuarentena de viaje o contacto	MZIQ	Quarantine due to overseas travel or contact tracing
MZXX	Otra enfermedad médica no diagnosticada	MZXX	Medical Illness Undiagnosed/Other
MZZ1	Consulta	MZZ1	Consultation
MZZ2	Cribado o evaluación	MZZ2	Screening
MZZ3	Preparación para el viaje: consejos para la vacunación	MZZ3	Preparation for overseas travel - advice immunisations
MZZ4	Prescripción de ejercicio	MZZ4	Exercise prescription
MZZ6	Educación	MZZ6	Education
MZZC	Certificado medico	MZZC	Medical certificate
MZZE	Asesoramiento sobre equipos/otro apoyo (por ejemplo, calzado adecuado)	MZZE	Advice on equipment/other aids e.g. appropriate footwear.
MZZO	Obesidad'	MZZO	Obesity
MZZP	Documentación/Formularios	MZZP	Paperwork
MZZR	Repetición de prescripción	MZZR	Prescription repeat
MZZX	Otra enfermedad médica	MZZX	Other medical illness
MZZZ	Remisión	MZZZ	Referral
NA1	Osteoartritis de la articulación de interfaz cervical	NA1	Cervical facet joint arthritis
NAX	Osteoartritis/degeneración del disco de la columna cervical	NAX	Cervical spinal column degenerative disc disease/arthritis
NC1	Lesión del disco cervical	NC1	Cervical disc Injury
NC2	Degeneración del disco cervical	NC2	Cervical disc degeneration
NCL	Esguince de disco cervical	NCL	Cervical Disc sprain
NCP	Prolapso de disco cervical	NCP	Cervical Disc Prolapse
NF1	Fractura(s) cervical(es) estable(s).	NF1	Stable cervical fracture/s
NF2	Fractura(s) cervical(es) inestable(s).	NF2	Unstable cervical fracture/s
NFC	Fractura(s) cervical(es).	NFC	Cervical Fracture/s
NFS	Fractura por avulsión cervical (por ejemplo, fractura de la apófisis espinosa)	NFS	Avulsion fracture/s cervical spine (e.g. spinous process fracture)
NFX	Fractura de cuello	NFX	Neck Fracture
NH1	Contusión/Hematoma en el cuello	NH1	Neck contusion/haematoma
NIX	Abrasión del cuello	NIX	Neck abrasion
NK1	Laceración del cuello que no requiere puntos	NK1	Neck laceration not requiring suturing
NKX	Laceración del cuello	NKX	Neck Laceration
NKXQ	Complicación de la laceración del cuello, incluida infección	NKXQ	Complication of neck laceration including infection
NKXS	Laceración del cuello que requiere sutura	NKXS	Neck laceration requiring suturing
NL1	Esguince de articulación de interfaz/ligamento del cuello	NL1	Facet Joint/Neck Ligament sprain
NLW	Latigazo cervical/esguince de cuello	NLW	Whiplash/neck sprain
NM1	Distensión de los músculos del cuello	NM1	Neck muscle strain
NMT	Puntos gatillo/espasmo/tortícolis en el músculo del cuello	NMT	Neck muscle soreness/spasm/torticollis
NN1	Compresión/estiramiento de la raíz del nervio cervical	NN1	Cervical nerve root compression/stretch
NN2	lesion de la medula espinal de la columna cervical	NN2	Cervical spinal cord injury
NN3	Estenosis del canal espinal cervical	NN3	Cervical spinal canal stenosis
NN4	Conmoción de la médula espinal cervical	NN4	Cervical spinal cord concussion
NNX	Lesión del nervio del cuello	NNX	Neurological Neck Injury
NO1	Cuerpo extraño en laringe.	NO1	Foreign body in larynx
NOF	Fractura laríngea	NOF	Laryngeal fracture
NOL	Trauma laríngeo	NOL	Laryngeal trauma
NOX	Daño a los órganos del cuello	NOX	Neck Organ Damage
NP1	Dolor de cuello funcional	NP1	Cervical functional pain
NPH	Dolor de cabeza cervicogénico	NPH	Cervicogenic headache
NPM	Puntos gatillo/espasmo/tendón de tortícolis/músculo del cuello	NPM	Neck muscle and/or tendon strain/spasm/trigger points
NQF	Inestabilidad de la columna cervical	NQF	Cervical Spine Instability
NSX	Fractura por estrés cervical	NSX	Cervical stress fracture
NUS	Subluxación/inestabilidad cervical	NUS	Cervical Subluxation/instability
NZ1	Dolor de cuello no diagnosticado	NZ1	Neck pain undiagnosed
NZO	Cirugía post-cuello	NZO	Post neck surgery
NZS	Anomalía estructural de la columna cervical.	NZS	Structural Abnormality Cervical Spine
NZX	Dolor/lesión de cuello no especificada de otra manera	NZX	Neck Pain/Injury Not Otherwise Specified
NZZ	Lesión en el cuello	NZZ	Neck Injuries
OH1	Hematomas/hematomas en los tejidos blandos abdominales	OH1	Abdominopelvic Soft Tissue Bruising/Haematoma
OIX	Complicación de la abrasión abdominal, incluida infección	OIX	Complication of abrasion to trunk - including infection
OKS	Laceración abdominal que requiere sutura	OKS	Truncal laceration requiring suturing
OKX	Laceración/Abrasión del abdomen	OKX	Truncal Laceration/Abrasion
OM1	Puntos gatillo/espasmo muscular en el tronco	OM1	Truncal Muscle Trigger Points/Spasm
OMA	Estiramiento del músculo transverso del abdomen.	OMA	Transversus abdominis muscle strain
OMM	Distensión de los músculos abdominales	OMM	Truncal Muscle Strain
OMO	Distensión del músculo abdominal oblicuo	OMO	Abdominal oblique muscle strain
OMT	Puntos gatillo/espasmo muscular en el abdomen	OMT	Abdominal muscle soreness or spasm
OMW	Sin aliento (dificultad para respirar)	OMW	Winded
OMY	Puntos gatillo/espasmo del músculo recto abdominal	OMY	Rectus abdominis trigger points/spasm
OO1	traumatismo intestinal	OO1	Intestinal trauma
OOB	Trauma en la vejiga	OOB	Bladder trauma
OOH	Lesión abdominal	OOH	Trunk and Abdominal Injury
OOK	Trauma en el riñón	OOK	Kidney trauma
OOL	Trauma hepático	OOL	Liver trauma
OOM	Traumatismo múltiple en órganos abdominales.	OOM	Multiple organ trauma
OOP	Trauma en el páncreas	OOP	Pancreatic trauma
OOS	Trauma en el bazo	OOS	Spleen trauma
OOX	Lesión de órganos abdominales	OOX	Abdominal organ Injury
OOZ	Otros traumatismos de órganos abdominales no especificados de otra manera	OOZ	Other organ trauma not otherwise specified
OP1	Dolor abdominal debido al esfuerzo.	OP1	Exertional abdominal pain
OPS	Puntada de lado (dolor de costado)	OPS	Runner's stitch
OPY	Calambres musculares en el abdomen.	OPY	Abdominal muscle cramps
ORI	Rotura del tendón abdominal distal	ORI	Abdominal tendon insertion rupture
OT1	Diástasis del recto abdominal	OT1	Divarication of rectus abdominis
OT2	Pinzamiento costiliaco	OT2	Costolliac impingement
OTA	Lesión del tendón abdominal distal	OTA	Abdominal tendon insertion injury
OTH	Tendinopatía abdominal/Hernia deportiva	OTH	Sports hernia/abdominal tendinopathy
OTI	Hernia inguinal directa	OTI	Direct inguinal hernia
OTR	Tendinopatía del recto abdominal	OTR	Rectus abdominus tendinopathy
OTS	Distensión del tendón abdominal distal	OTS	Abdominal tendon insertion strain
OTU	Hernia umbilical	OTU	Umbilical Hernia
OTX	Lesión del tendón abdominal	OTX	Abdominal tendon Injury
OZ1	Dolor abdominal no diagnosticado	OZ1	Abdominal pain undiagnosed
OZX	Dolor abdominal no especificado	OZX	Abdominal pain not otherwise specified
PA1	Osteoartritis de la articulacion interfalangica distal dedo de la mano	PA1	DIP joint O/A fingers
PAC	Artrosis de la primera articulación carpometacarpiana.	PAC	Carpometacarpal (CMC) joint O/A
PAF	Osteoartritis del dedo de la mano.	PAF	Osteoarthritis of fingers
PAI	Osteoartritis de la articulación interfalángica del pulgar	PAI	Interphalangeal joint O/A
PAM	Osteoartritis de la articulacion metacarpofalangica del pulgar	PAM	Metacarpophalangeal (MCP) joint O/A
PAP	Osteoartritis de la articulación interfalángica proximal del dedo.	PAP	PIP joint O/A fingers
PAT	Osteoartritis del pulgar	PAT	Osteoarthritis of thumb
PD1	Luxación de articulación metacarpofalángica o interfalángica.	PD1	Dislocated metacarpophalangeal or interphalangeal joint
PD5	Luxación de la articulación metacarpofalángica del dedo meñique.	PD5	MCP joint dislocation little finger
PDA	Complicación de la luxación de la articulación del pulgar	PDA	Complication of thumb joint dislocation
PDB	Luxación de la articulación metacarpofalángica del dedo índice.	PDB	MCP joint dislocation index finger
PDC	Luxación de la articulación metacarpofalángica media.	PDC	MCP joint dislocation middle finger
PDD	Luxación de la articulación metacarpofalángica del dedo anular.	PDD	MCP joint dislocation ring finger
PDE	Luxación de dos o más articulaciones metacarpofalángicas de los dedos.	PDE	MCP joint dislocation of two or more fingers
PDF	Luxación de la articulación interfalángica del pulgar.	PDF	Dislocation of interphalangeal (IP) joint thumb
PDG	Luxación de la articulación interfalángica proximal del dedo índice.	PDG	Proximal interphalangeal (PIP) joint dislocation index finger
PDH	Luxación de la articulación interfalángica proximal del dedo medio.	PDH	PIP joint dislocation middle finger
PDI	Luxación de la articulación interfalángica proximal del dedo anular.	PDI	PIP joint dislocation ring finger
PDJ	Luxación de la articulación interfalángica proximal del dedo meñique.	PDJ	PIP joint dislocation little finger
PDK	Luxación de la articulación interfalángica distal del dedo índice.	PDK	Distal interphalangeal (DIP) joint dislocation index finger
PDL	Luxación de la articulación interfalángica distal del dedo medio.	PDL	DIP joint dislocation middle finger
PDM	Luxación de la articulación interfalángica distal del dedo anular.	PDM	DIP joint dislocation ring finger
PDN	Luxación múltiple de articulaciones interfalángicas proximales y/o distales.	PDN	Multiple PIP and/or DIP joint dislocations
PDQ	Luxación de la articulación carpometacarpiana del pulgar.	PDQ	Dislocation CMC joint thumb
PDS	Luxación de la articulación interfalángica distal del dedo meñique.	PDS	DIP joint dislocation little finger
PDT	Luxación de la articulación metacarpofalángica del pulgar.	PDT	Dislocation of MCP joint thumb
PDV	Luxación articular de la articulación del dedo con lesión de la placa volar.	PDV	Finger joint dislocation with volar plate injury
PDW	Luxación de la articulación metacarpofalángica de los dedos.	PDW	Dislocation of MCP joint finger(s)
PDX	Luxación de articulación interfalángica distal de dedo desconocido	PDX	DIP joint dislocation finger unknown
PDY	Luxación de articulación interfalángica proximal de dedo desconocido	PDY	PIP joint dislocation finger unknown
PF1	Fractura de Bennett/luxación del pulgar	PF1	Bennett's fracture/dislocation thumb
PF2	Fractura del cuarto metacarpiano	PF2	Fracture 4th metacarpal
PF3	Fractura de falange	PF3	Fractured phalanx
PF5	Fractura de la falange distal del dedo meñique.	PF5	Distal phalanx fracture little finger
PF7	Fractura de la diáfisis del primer metacarpiano.	PF7	Fracture shaft 1st metacarpal
PFA	Fractura por avulsión de la falange.	PFA	Avulsion fracture phalanx
PFB	Fractura del segundo metacarpiano	PFB	Fracture 2nd metacarpal
PFC	Fractura del tercer metacarpiano	PFC	Fracture 3rd metacarpal
PFD	Fractura de la falange media del dedo medio.	PFD	Middle phalanx fracture middle finger
PFE	Fractura del quinto metacarpiano	PFE	Fifth metacarpal fracture
PFF	Fractura de la falange proximal del pulgar.	PFF	Fracture proximal phalanx of thumb
PFG	Fractura de la falange proximal del dedo índice.	PFG	Proximal phalanx fracture index finger
PFH	Fractura de la falange proximal del dedo medio.	PFH	Proximal phalanx fracture middle finger
PFI	Fractura e la falange proximal del dedo anular	PFI	Proximal phalanx fracture ring finger
PFJ	Fractura de la falange proximal del dedo meñique.	PFJ	Proximal phalanx fracture little finger
PFK	Fractura de la falange distal del pulgar.	PFK	Fracture distal phalanx thumb
PFL	Fractura de la falange media del dedo índice.	PFL	Middle phalanx fracture index finger
PFM	Fractura metacarpiana (II a V)	PFM	Fracture metacarpals 2- 5
PFN	Fractura de la falange media del dedo anular.	PFN	Middle phalanx fracture ring finger
PFO	Fractura de la falange media del dedo meñique.	PFO	Middle phalanx fracture little finger
PFP	Fractura de la falange distal del dedo índice.	PFP	Distal phalanx fracture index finger
PFQ	Fractura de la falange distal del dedo medio.	PFQ	Distal phalanx fracture middle finger
PFR	Fractura de Rolando (fractura conminuta de la base del primer metacarpiano)	PFR	Rolando fracture (comminuted fracture base 1st MC)
PFS	Fractura de la falange distal del dedo anular.	PFS	Distal phalanx fracture ring finger
PFT	Fractura del pulgar	PFT	Fractured thumb
PFU	Fractura múltiple de falanges de los dedos.	PFU	Multiple phalangeal fractures fingers
PFX	Fractura múltiple de los metacarpianos.	PFX	Multiple metacarpal fractures
PH1	Equimosis/hematoma muscular en la mano.	PH1	Hand muscle bruising/haematoma
PIX	Abrasión en la mano	PIX	Hand abrasion
PJX	Contusión óseo en la mano.	PJX	Hand bone contusion
PK2	Laceración/abrasión en muñeca y mano	PK2	Wrist and Hand Laceration/Abrasion
PKD	Laceración en el dorso de la mano.	PKD	Dorsal hand laceration
PKF	Laceración en el dedo de la mano.	PKF	Finger laceration
PKH	Laceración en la mano	PKH	Hand laceration
PKN	Laceración de uña/lecho ungueal	PKN	Laceration of fingernail/nailbed
PKT	Laceración en el pulgar	PKT	Thumb laceration
PL1	Esguince del ligamento colateral cubital del pulgar (pulgar de esquiador)	PL1	Sprained ulnar collateral ligament (Skier's) thumb
PL2	Otra lesión de ligamentos de la mano o los dedos	PL2	Other hand or finger ligament tear
PLC	Distorsión de la primera articulación carpometacarpiana.	PLC	Thumb CMC joint sprain
PLM	Esguince de articulación metacarpofalángica	PLM	Metacarpophalangeal joint sprain
PLR	Rotura del ligamento colateral radial del pulgar en la articulación metacarpofalángica	PLR	Thumb radial collateral ligament (RCL) rupture at MCP joint
PLS	Esguince de pulgar	PLS	Thumb sprain
PLT	Esguince de la articulación interfalángica del pulgar.	PLT	Thumb IP joint sprain
PLU	Rotura del ligamento colateral cubital del pulgar (pulgar de esquiador)	PLU	Thumb ulnar collateral ligament (UCL) rupture at MCP joint (skier's thumb)
PP1	Otro dolor en los dedos no especificado de otra manera	PP1	Other finger pain not otherwise specified
PP2	Síndrome doloroso regional complejo	PP2	Chronic regional pain syndrome
PPT	Otro dolor en el pulgar no especificado de otra manera	PPT	Other thumb pain not otherwise specified
PQ1	Complicación de fractura de dedo (incluida consolidación defectuosa)	PQ1	Complication from finger fracture (incl malunion)
PQC	Sinovitis crónica de la primera articulación carpometacarpiana.	PQC	Chronic synovitis of 1st CMC joint
PQD	Sinovitis crónica de la articulación interfalángica distal del dedo.	PQD	Chronic synovitis of DIP joint(s)
PQF	Sinovitis crónica del dedo.	PQF	Chronic synovitis of fingers
PQI	Sinovitis crónica de la articulación interfalángica del pulgar.	PQI	Chronic Synovitis of IP joint thumb
PQJ	Sinovitis crónica de la articulación metacarpofalángica del dedo.	PQJ	Chronic synovitis of MCP joint(s)
PQM	Sinovitis crónica de la articulación metacarpofalángica del pulgar.	PQM	Chronic synovitis of 1st MCP joint
PQP	Sinovitis crónica de la articulación interfalángica proximal del dedo.	PQP	Chronic synovitis of PIP joint(s)
PQX	Sinovitis crónica del pulgar.	PQX	Chronic synovitis of thumb
PR1	Lesión del tendón del extensor de los dedos (incluido el dedo en martillo +/- fractura por avulsión de la falange distal)	PR1	Finger extensor tendon injury (incl mallet finger +/- avulsion fracture distal phalanx)
PR4	Rotura del tendón flexor del anular	PR4	Ring finger flexor tendon rupture
PR5	Rotura del tendón flexor del dedo meñique.	PR5	Little finger flexor tendon rupture
PRA	Rotura del tendón extensor del dedo índice.	PRA	Index finger extensor tendon rupture
PRB	Rotura del tendón extensor del dedo medio.	PRB	Middle finger extensor tendon rupture
PRC	Rotura del tendón extensor del anular	PRC	Ring finger extensor tendon rupture
PRD	Tenosinovitis/Tendinopatía del tendón extensor de los dedos	PRD	Finger(s) extensor tenosynovitis/tendinopathy
PRE	Rotura del tendón extensor del dedo meñique.	PRE	Little finger extensor tendon rupture
PRF	Rotura del tendón flexor de la mano.	PRF	Flexor tendon rupture finger(s)
PRT	Rotura del tendón flexor del dedo medio	PRT	Middle finger flexor tendon rupture
PRX	Rotura del tendón flexor del pulgar.	PRX	Rupture thumb flexor tendon
PSS	sesamoiditis del pulgar	PSS	Sesamoiditis of thumb
PT1	Rotura del tendón del flexor del dedo índice.	PT1	Index finger flexor tendon rupture
PTD	Contractura de dupuytren	PTD	Dupytren's Contracture
PTF	Tenosinovitis/Tendinopatía del tendón flexor de los dedos	PTF	Finger flexor tenosynovitis/tendinopathy
PTG	Dedo en gatillo	PTG	Trigger Finger
PTP	Lesión de la polea de los tendones flexores de los dedos.	PTP	Flexor pully Injury fingers
PTT	Chasquear el pulgar	PTT	Trigger thumb
PU1	Inestabilidad de la articulación interfalángica proximal/distal a los dedos.	PU1	Finger PIP or DIP joint instability
PUC	Inestabilidad de la primera articulación carpometacarpiana.	PUC	Instability 1st CMC joint
PUD	Complicación de la luxación de la articulación interfalángica proximal/distal	PUD	Complication of PIP/DIP joint dislocation
PUF	Inestabilidad de la articulación metacarpofalángica de los dedos.	PUF	Finger MCP joint instability
PUI	Inestabilidad de la articulación interfalángica del pulgar.	PUI	Interphalangeal joint instability of thumb
PUK	Complicación del esguince de la articulación metacarpofalángica de los dedos	PUK	Complication of finger MCP joint sprain
PUM	Inestabilidad de la articulación metacarpofalángica del pulgar.	PUM	Instability 1st MCP joint
PUQ	Complicación del esguince de la articulación metacarpofalángica excluyendo inestabilidad crónica	PUQ	Complication of MCP joint sprain excl chronic instability
PVH	Hematoma en miniatura	PVH	Thumbnail haematoma
PVN	Hematoma en la uña de la mano.	PVN	Fingernail haematoma
PVT	Moretones/Hematoma en el pulgar	PVT	Thumb bruising/haematoma
PZH	Otro dolor de mano no especificado de otra manera	PZH	Other hand pain not otherwise specified
PZS	Postcirugía de la mano	PZS	Post hand surgery
QBC	Bursitis calcánea (protuberancia calcanea)	QBC	Calcaneal bursitis (pump bump)
QBX	Bursitis no especificada de otra manera	QBX	Bursitis not otherwise specified
QF1	Fractura de tibia +/- peroné	QF1	Fractured tibia +/- fibula
QF2	Fractura distal de la diafisis del perone	QF2	Fractured distal shaft fibula
QFF	Fractura del fémur	QFF	Fractured fibula
QFH	Fractura de peroné proximal	QFH	Fractured proximal fibula
QFM	Fractura del eje del peroné	QFM	Fractured midshaft fibula
QFN	Fractura de la diáfisis del peroné con lesión asociada del nervio peroneo	QFN	Fractured fibula with associated peroneal nerve injury
QFO	Fractura de la diáfisis de la tibia.	QFO	Fractured midshaft tibia
QFQ	Fractura de tibia +/- peroné con otras complicaciones (por ejemplo, síndrome compartimental)	QFQ	Fractured tibia +/- fibula with other complication (e.g. compartment syndrome)
QFS	Fractura de la diáfisis del peroné con lesión asociada de la sindesmosis	QFS	Fractured mid-fibula with associated syndesmosis injury ankle
QFT	Fractura de la diáfisis de la tibia y el peroné.	QFT	Fractured midshaft tibia and fibula
QFX	Fractura de pierna	QFX	Lower Leg Fractures
QFZ	Fractura compuesta de tibia +/- peroné	QFZ	Compound fractured tibia +/- fibula
QH1	Hematomas/hematomas en los tejidos blandos de la pierna	QH1	Leg Soft Tissue Bruising/Haematoma
QH2	Contusión/Hematoma en la pantorrilla	QH2	Calf contusion/haematoma
QHA	Hematoma del tibial anterior	QHA	Tib anterior haematoma
QHM	Hematoma del músculo de la pierna	QHM	Lower leg muscle haematoma
QHP	Hematoma de los músculos peroneos.	QHP	Peroneal Haematoma
QHZ	Otras equimosis/hematoma de tejidos blandos de la pierna no especificados de otra manera	QHZ	Other shin soft tissue bruising/haematoma not otherwise specified
QI1	Infección de tejidos blandos de la pierna.	QI1	Lower leg soft tissue infection
QIS	Abrasión en la espinilla	QIS	Shin abrasion
QJX	Contusión óseo en la pierna.	QJX	Lower leg bone contusion
QK1	Laceración en la pierna	QK1	Lower Leg Laceration
QK2	Laceración/Abrasión en la pantorrilla	QK2	Calf laceration/abrasion
QKXI	Infección como complicación de laceración/abrasión de la pierna.	QKXI	Infection as complication of lower leg laceration/abrasion
QKXQ	Otra complicación de la laceración/abrasión en la pierna	QKXQ	Other complication of lower leg laceration/abrasion
QL1	Esguince de la articulación tibioperonea proximal	QL1	Sprained superior tibiofibular joint
QM1	Lesión/distensión muscular del gastrocnemio	QM1	Gastrocnemius muscle injury/strain
QMA	Lesión muscular del compartimento anterior de la pierna.	QMA	Anterior compartment muscle injury
QMD	DOMS en la pierna	QMD	Delayed onset muscle soreness
QML	Lesión muscular del gastrocnemio lateral.	QML	Lateral gastroc strain
QMLX	Lesión muscular del compartimento lateral de la pierna.	QMLX	Lateral compartment muscle injury
QMM	Lesión muscular del gastrocnemio medial.	QMM	Medial gastroc strain
QMP	Lesión muscular del tibial posterior	QMP	Tibialis posterior strain
QMS	Lesión del músculo sóleo	QMS	Soleus muscle strain
QMSA	Lesión muscular del sóleo/sóleo accesorio	QMSA	Soleus strain a/w accessory soleus
QMT	Calambres/espasmos en los músculos de la pantorrilla	QMT	Calf muscle cramps/spasm
QMX	Lesión muscular de la pierna	QMX	Lower leg muscle Injury
QMYG	Puntos gatillo/espasmo del músculo gastrocnemio	QMYG	Gastroc muscle trigger points/spasm
QMYP	Puntos gatillo/espasmo del músculo peroneo	QMYP	Peroneal trigger points/spasm
QN1	Parálisis del nervio peroneo (con pie caído)	QN1	Peroneal nerve palsy (with foot drop)
QNX	Lesión nerviosa en la pierna.	QNX	Neurological Injury of Lower Leg
QPS	Puntos gatillo/espasmo del músculo sóleo	QPS	Soleus Trigger points/Spasm
QPY	Otra lesión por uso excesivo en la pierna	QPY	Other Leg Overuse Injury
QQ1	Rotura del quiste de Baker	QQ1	Ruptured Baker's Cyst
QRA	Rotura del tendón de Aquiles	QRA	Achilles tendon rupture
QRI	Rotura del tendón de Aquiles en la inserción del calcáneo.	QRI	Insertional Achilles tendon rupture
QRM	Rotura del tendón de Aquiles en el tercio medio.	QRM	Midsubstance Achilles tendon rupture
QRP	Rotura del tendón plantar	QRP	Plantaris tendon rupture
QS1	Fractura por estrés proximal de la tibia.	QS1	Tibial bone stress lesion
QS2	Fractura por estrés del peroné	QS2	Fibular bone stress lesion
QSA	Fractura por estrés de la corteza anterior de la tibia.	QSA	Stress fracture anterior cortex tibia
QSL	Fractura por estrés del peroné en el tobillo.	QSL	Stress fracture fibula involving cortex
QSOF	Edema del peroné	QSOF	Fibula bone oedema
QSOT	Edema del hueso tibial	QSOT	Tibial bone oedema
QSP	Fractura por estrés posteromedial de la tibia	QSP	Stress fracture posteromedial tibia
QST	Fractura por estrés de la tibia	QST	Stress fracture tibia
QT1	Síndrome de estrés tibial medial (MTSS) shin splints	QT1	Medial Tibial Stress Syndrome ('shin splints')
QTA	Tendinopatía de Aquiles	QTA	Achilles tendinopathy
QTAP	Lesión del paratenón de Aquiles	QTAP	Achilles paratenon injury
QTB	Entesopatía aquílea con bursitis retrocalcánea	QTB	Achilles enthesopathy with retrocalcaneal bursitis
QTPT	tendinopatía del músculo plantar	QTPT	Plantaris tendinopathy
QTS	Cirugía post-tendón de Aquiles	QTS	Post Achilles tendon surgery
QTT	Periostitis anterior	QTT	Anterior shin splints
QV4	Atrapamiento de la arteria poplítea	QV4	Popliteal artery entrapment
QVT	Equimosis/hematoma perióstico pretibial	QVT	Pretibial periosteal bruising/haematoma
QVV	Otra lesión vascular en la pierna	QVV	Other vascular injury to lower leg
QVX	Lesión vascular en la pierna.	QVX	Vascular Injury Lower Leg
QWI	Infección del muñón de la pierna	QWI	Infection of stump lower leg
QWS	Traumatismo del muñón del miembro inferior.	QWS	stump pressure injury lower limb
QY2	Síndrome compartimental anterior agudo de la pierna	QY2	Acute anterior compartment syndrome
QYA	Síndrome del compartimiento anterior de la pierna	QYA	Anterior compartment syndrome
QYB	Tenoperiostitis en la pierna	QYB	Tenoperiostitis of lower leg
QYD	Síndrome del compartimento posterior profundo de la pierna	QYD	Deep posterior compartment syndrome
QYF	Otro síndrome compartimental agudo de la pierna	QYF	Other acute compartment syndrome to lower leg
QYL	Síndrome compartimental lateral (peroneo) de la pierna	QYL	Lateral (peroneal) compartment syndrome
QYM	Síndrome multicompartimental de la pierna	QYM	Compartment syndrome multiple sites lower leg
QYP	Síndrome del compartimiento posterior de la pierna	QYP	Posterior compartment syndrome
QYS	Cirugía de descompresion o liberacion de compartimientos posteriores	QYS	Post compartment release surgery
QZ1	Otro dolor/lesión en la pierna no especificado de otra manera	QZ1	Other Lower Leg Pain/Injury not otherwise specified
QZS	Cirugía post-pierna	QZS	Post lower leg surgery
QZZ	Dolor en las piernas no diagnosticado	QZZ	Lower leg pain undiagnosed
RF1	Fractura ósea del antebrazo.	RF1	Fractured forearm bone(s)
RFA	Fractura de Monteggia: fractura del cúbito en la diáfisis y dislocación de la cabeza del radio en el codo.	RFA	Monteggia Fracture - midshaft ulna fracture and dislocation radial head at elbow
RFB	Fractura del radio y cubito mediodiafisarias	RFB	Fracture radius and ulna midshaft
RFC	Fractura de Colles del radio.	RFC	Colles fracture radius
RFD	Fractura de radio distal	RFD	Fractured distal radius
RFG	Fractura de Galeazzi: fractura diafisaria del radio, luxación de la articulación radiocubital distal	RFG	Galeazzi fracture - midshaft radius fracture, dislocation distal radioulnar joint
RFM	Fractura del cúbito en el tercio medio.	RFM	Fractured ulna midshaft
RFR	Fractura del radio en el tercio medio.	RFR	Fracture radius midshaft
RFS	Fractura de Smith distal del radio	RFS	Smiths fracture distal radius
RFU	Fractura distal del cúbito	RFU	Fracture of distal ulna
RH1	Contusión/hematoma en el antebrazo	RH1	Forearm contusion/haematoma
RIX	Abrasión en el antebrazo	RIX	Forearm Abrasion
RJX	Contusión óseo en el antebrazo.	RJX	Forearm bone contusion
RK1	Complicación de la laceración del antebrazo, incluida infección	RK1	Complication of forearm laceration including infection
RM1	Lesión muscular en el antebrazo.	RM1	Forearm Muscle Injury
RME	Músculo extensor estirado del antebrazo.	RME	Forearm extensor muscle strain
RMF	Músculo flexor estirado del antebrazo.	RMF	Forearm flexor muscle strain
RMT	Puntos gatillo en el músculo del antebrazo.	RMT	Forearm muscle soreness
RNX	Lesión nerviosa en el antebrazo.	RNX	Forearm Neurological Injury
RP1	Otras lesiones por estrés/sobrecarga en el antebrazo	RP1	Other Stress/Overuse injuries to Forearm
RS1	Fractura por estrés del radio y/o cúbito.	RS1	Bone stress lesion radius and/or ulna
RSOR	Edema óseo del radio	RSOR	Bone oedema radius
RSOU	Edema óseo del cúbito	RSOU	Bone oedema ulna
RSX	Fractura por estrés del antebrazo	RSX	Forearm Stress Fracture
RSXR	Fractura por estrés radial que afecta la corteza	RSXR	Radial stress fracture involving cortex
RSXU	Fractura por estrés del cúbito que afecta la corteza	RSXU	Ulna stress fracture involving cortex
RT1	Tendinopatía extensora del antebrazo.	RT1	Forearm extensor tendinopathy
RTE	Lesión del tendón extensor del antebrazo	RTE	Forearm extensor tendon injury
RTF	Tenosinovitis de tendón flexor del antebrazo	RTF	Forearm flexor tendon injury
RTI	Síndrome de intersección	RTI	Intersection syndrome
RTS	Síndrome de estrés cubital medial	RTS	Forearm splints/medial ulnar stress syndrome
RTX	Lesión del tendón del antebrazo.	RTX	Forearm Tendon Injury
RTY	Tenosinovitis de tendónes extensores del antebrazo	RTY	Forearm extensor tenosynovitis
RWI	Infección del muñón del antebrazo	RWI	Infection of stump forearm
RWS	Traumatismo del muñón del antebrazo	RWS	stump pressure injury forearm
RYC	Síndrome compartimental del antebrazo	RYC	Forearm compartment syndrome
RZ1	Lesión/dolor en el antebrazo no diagnosticado	RZ1	Forearm Pain/Injury undiagnosed
RZX	Lesión en el antebrazo/dolor no especificado	RZX	Forearm Pain/Injury not otherwise specified
SA1	Osteoartritis glenohumeral	SA1	Glenohumeral osteoarthritis (O/A)
SA2	Dolor crónico en la articulación acromioclavicular.	SA2	A/C joint chronic pain
SAA	Artritis acromioclavicular	SAA	A/C joint arthritis
SAO	Osteólisis distal de la clavícula.	SAO	Osteolysis of distal clavicle
SAX	Artritis del hombro	SAX	Shoulder Osteoarthritis
SBC	Otro pinzamiento subacromial crónico	SBC	Other chronic subacromial impingement
SBI	Inestabilidad asociada con pinzamiento subacromial	SBI	Instability associated subacromial impingement
SBS	Pinzamiento subacromial agudo	SBS	Acute subacromial impingement
SC1	Lesión del cartílago del hombro.	SC1	Shoulder chondral lesion
SCB	Luxación de hombro con lesión del labrum de Bankart	SCB	Shoulder dislocation with labral Bankart lesion
SCH	Luxación de hombro con lesión HAGL	SCH	Shoulder dislocation with humeral avulsion of the glenohumeral ligament (HAGL)
SCL	Esguince de la articulación glenohumeral con daño condral/labral (incluida la lesión SLAP)	SCL	Glenohumeral joint sprain with chondral/labral damage (incl SLAP tear)
SCP	Luxación posterior del hombro con lesión del labrum posterior	SCP	Posterior shoulder dislocation with posterior labral lesion
SCS	Lesión SLAP del hombro	SCS	Superior Labrum Anterior and Posterior (SLAP) lesion shoulder
SD1	Luxación del hombro	SD1	Dislocated shoulder
SD2	Esguince de la articulación acromioclavicular de grado 4-6	SD2	Grade 4-6 A/C joint dislocation
SDA	Luxación anterior del hombro.	SDA	Shoulder dislocation (anterior)
SDG	Distensión del ligamento glenohumeral	SDG	Glenohumeral ligament tear
SDI	Luxación inferior del hombro.	SDI	Inferior shoulder dislocation
SDN	Luxación de hombro con lesión de nervio no especificado	SDN	Shoulder dislocation with axillary nerve injury
SDP	Luxación posterior del hombro.	SDP	Posterior shoulder dislocation
SDS	Subluxación aguda del hombro.	SDS	Acute shoulder subluxation
SDU	Luxación de hombro con lesión del nervio axilar	SDU	Shoulder dislocation with other or unspecified neurological injury
SF2	Fractura de la escápula	SF2	Scapula fracture
SF3	Fractura del cuello del humero.	SF3	Fracture neck of humerus
SFA	Fractura luxación de la articulación acromioclavicular.	SFA	Fracture dislocation A/C joint
SFB	Fractura glenoidea/lesión ósea de Bankart	SFB	Fractured glenoid /bony Bankart lesion
SFC	Fractura de clavícula	SFC	Clavicular fracture
SFHT	Fractura de la tuberosidad mayor del húmero	SFHT	Fracture greater tuberosity humerus
SFI	Fractura del tercio medial de la clavícula.	SFI	Fracture inner third clavicle
SFM	Fractura del tercio medio de la clavícula.	SFM	Fracture middle third clavicle
SFO	Fractura del tercio lateral de la clavícula.	SFO	Fracture outer third clavicle
SFR	Recurrencia de fractura (refractura) de clavícula en callo óseo.	SFR	Refracture clavicle through callus
SFS	Fractura de Hill Sachs	SFS	Hill Sachs compression fracture
SFX	Fractura(s) de hombro.	SFX	Shoulder Fractures
SGO	Osteocondrosis del hombro	SGO	Osteochondrosis shoulder
SGS	Lesión por tracción de la apófisis del hombro.	SGS	Traction injury to apophysis at shoulder
SH1	Contusión/hematoma del hombro	SH1	Shoulder contusion/haematoma
SHA	Contusión de la articulación acromioclavicular	SHA	A/C Joint contusion
SHD	hematoma deltoideo	SHD	Deltoid haematoma
SHM	Hematoma del músculo del hombro	SHM	Shoulder muscle haematoma
SHZ	Contusión en la región del hombro.	SHZ	Shoulder region contusion
SIX	Abrasión de tejidos blandos del hombro	SIX	Shoulder Soft Tissue Abrasion
SK1	Laceración del hombro que no requiere puntos	SK1	Shoulder laceration not requiring suturing
SKXQ	Complicación de la laceración del hombro, incluida infección	SKXQ	Complication of shoulder laceration including infection
SKXS	Laceración del hombro que requiere sutura	SKXS	Shoulder laceration requiring suturing
SL1	Esguince de la articulación glenohumeral	SL1	Glenohumeral joint sprains
SL2	Esguince de la articulación acromioclavicular	SL2	Acromioclavicular (A/C) joint sprain
SLA	Esguince de la articulación acromioclavicular grado 1	SLA	Grade 1 A/C joint sprain
SLD	Esguince de la articulación acromioclavicular grado 3	SLD	Grade 3 A/C joint dislocation
SLI	Esguince de los ligamentos glenohumerales	SLI	Glenohumeral ligament sprain
SLJ	Esguince de la articulación acromioclavicular grado 2	SLJ	Grade 2 A/C joint sprain
SM1	Lesión del músculo del hombro	SM1	Muscle strain, shoulder region
SMD	Lesión del músculo deltoides	SMD	Deltoid muscle injury
SML	Lesión muscular del dorsal ancho.	SML	Latissimus dorsi muscle strain
SMP	Lesión del músculo pectoral mayor	SMP	Pectoralis major muscle strain
SMR	Lesión del músculo del manguito rotador	SMR	Rotator Cuff muscle injury
SMY	Puntos gatillo/dolor muscular en el hombro	SMY	Shoulder muscle trigger points/posterior muscle soreness
SMZ	Otra lesión del músculo del hombro no especificada de otra manera	SMZ	Other shoulder muscle injury not elsewhere specified
SN1	Lesión por tracción/dolor punzante/ardor del plexo braquial	SN1	Brachial plexus traction injury/burner/stinger
SN2	Parálisis aislada del nervio axilar.	SN2	Isolated axillary nerve palsy
SN3	Síndrome de salida torácica (neural)	SN3	Thoracic Outlet Syndrome (neural)
SN4	Parálisis o atrapamiento del nervio supraescapular.	SN4	Suprascapular nerve entrapment or palsy
SNX	Daño a un nervio en el hombro.	SNX	Shoulder Neurological injury
SPZ	Dolor de hombro sin especificación de tejido.	SPZ	Shoulder pain without tissue type specified
SQB	Pinzamiento interno crónico del hombro	SQB	Chronic internal impingement
SQC	Costilla cervical	SQC	Cervical rib
SQE	Impingimet interno del hombro	SQE	Internal impingement of the shoulder
SQF	Capsulitis adhesiva/Hombro congelado	SQF	Adhesive capsulitis/frozen shoulder
SQP	Pinzamiento agudo posteromedial del hombro	SQP	Acute posterior internal impingement
SR1	Rotura del tendón subescapular	SR1	Subscapularis tendon rupture
SR2	Rotura del tendón de la porción larga del bíceps braquial	SR2	Rupture of long head of biceps tendon
SR3	Rotura del tendón del pectoral mayor	SR3	Pec Major tendon rupture
SRI	Rotura del tendón del infraespinoso	SRI	Infraspinatus tendon rupture
SRS	Rotura del tendón supraespinoso	SRS	Supraspinatus tendon rupture full thickness
SS1	Fractura por estrés de la apófisis coracoides.	SS1	Stress fracture coracoid process
SSA	Lesión por estrés/sobrecarga de la articulación acromioclavicular	SSA	A/C joint stress/overuse injury
SSF	Lesión ósea por estrés/sobrecarga del hombro	SSF	Shoulder bony stress/over use injury
SSX	Lesión por estrés/uso excesivo del hombro, incluidas fracturas por estrés	SSX	Shoulder stress/Overuse injuries incl stress fractures
SSZ	Otra lesión ósea/sobrecarga del hombro no especificada de otra manera	SSZ	Other bony/overuse injuries not elsewhere classified
ST1	Patología del tendón del manguito rotador	ST1	Rotator cuff tendon pathology
ST2	Tendinopatía proximal del bíceps braquial	ST2	Biceps tendinopathy
ST3	Tendinopatía calcificada	ST3	Calcific tendinopathy
ST4	Lesión parcial del tendón supraespinoso	ST4	Supraspinatus tendon tear partial thickness
STB	Lesión del tendón proximal del bíceps braquial	STB	Proximal biceps tendon injury
STC	Lesión del tendón subescapular	STC	Subscapularis Tendon Injury
STD	pinzamiento subacromial	STD	Subacromial impingement
STE	Pinzamiento/Sinovitis del hombro	STE	Shoulder impingement/Synovitis
STF	Pinzamiento interno agudo del hombro	STF	Acute anterior internal impingement
STI	Otra lesión del tendón infraespinoso no especificada de otra manera	STI	Other Infraspinatus tendon injury Not otherwise specified
STIX	Lesión del tendón infraespinoso	STIX	Infraspinatus tendon injury
STM	Lesión múltiple del tendón del hombro	STM	Multiple tendon injury
STO	Otra lesión del tendón del bíceps braquial no especificada de otra manera	STO	Other biceps tendon injury not otherwise specified
STP	Otra lesión del tendón pectoral mayor no especificada de otra manera	STP	Other pec major tendon injury not otherwise specified
STS	Lesión del tendón supraespinoso	STS	Supraspinatus tendinopathy
STU	Otra lesión del tendón subescapular no especificada de otra manera	STU	Other Subscapularis tendon injury not otherwise specified
STZ	Otra lesión del tendón del hombro no especificada de otra manera	STZ	Shoulder tendon injury not otherwise specified
SU1	Inestabilidad crónica del hombro	SU1	Chronic Shoulder instability
SUA	Inestabilidad anterior del hombro	SUA	Anterior shoulder instability
SUC	Inestabilidad/distracción recurrente de la articulación acromioclavicular	SUC	A/C Joint instability/recurrent sprains
SUP	Inestabilidad posterior del hombro	SUP	Posterior shoulder instability
SVT	Síndrome de salida (o desfiladero) torácica (vascular)	SVT	Shoulder vascular thoracic outlet injury
SVV	Obstruccion de la arteria subclavia	SVV	Subclavian vein obstruction
SZ1	Dolor de hombro no diagnosticado	SZ1	Shoulder pain undiagnosed
SZA	Post-cirugía de la articulación acromioclavicular	SZA	Post A/C joint surgery
SZP	Dolor/lesión en el hombro no especificada de otra manera	SZP	Shoulder Pain/Injury not otherwise specified
SZR	Post reconstruccion del hombro	SZR	Post shoulder reconstruction
SZS	Post-cirugia de hombro	SZS	Post shoulder surgery
TF1	Fractura de la diáfisis femoral	TF1	Fractured femoral shaft
TFX	Fractura del muslo	TFX	Thigh Fractures
TGX	Lesión de la placa de crecimiento en el muslo.	TGX	Thigh region physis injury
TH1	Contusión/Hematoma en el muslo	TH1	Contusion/haematoma of thigh
THA	Sangrado arterial agudo en el muslo.	THA	Acute arterial bleed thigh
THD	Hematoma de los músculos aductores.	THD	Adductor muscle haematoma
THH	Hematoma de los músculos isquiotibiales.	THH	Hamstring muscle haematoma
THI	Equimosis/Hematoma en cresta ilíaca/glúteo medio	THI	Bruising/haematoma iliac crest/gluteus medius
THM	Miositis osificante del muslo	THM	Myositis ossificans thigh
THQ	Hematoma del músculo cuádriceps.	THQ	Quadriceps muscle haematoma
THT	Hematoma del músculo del muslo	THT	Thigh muscle haematoma
THV	Hematoma en el tracto iliotibial.	THV	Iliotibial band haematoma
THZ	Otras equimosis/hematomas de tejidos blandos del muslo no especificados de otra manera	THZ	Other thigh soft tissue bruising/haematoma not otherwise specified
TIX	Abrasión en el muslo	TIX	Thigh abrasion
TJF	Contusión ósea del fémur.	TJF	Femur bone contusion
TK1	Complicación de la laceración del muslo, incluida infección	TK1	Complication of laceration incl. infection
TKX	Laceración/Abrasión en el muslo	TKX	Thigh Laceration/Abrasion
TM1	Distensión/desgarro de los isquiotibiales	TM1	Hamstring strain/tear
TM2	Lesión muscular del cuádriceps.	TM2	Quadriceps strain/tear
TMA	Distensión del aductor distal	TMA	Distal adductor strain
TMAL	Distensión del aductor largo	TMAL	Adductor longus strain
TMAR	Lesión del músculo aductor (grado III)	TMAR	Adductor muscle rupture/grade 3 strain
TMB	Distensión del músculo isquiotibial (grado I-II)	TMB	Biceps femoris strain grade 1 - 2
TMC	Calambres en los músculos del muslo durante el ejercicio.	TMC	Thigh muscle cramping during exercise
TMCA	Calambres musculares en los aductores durante el ejercicio.	TMCA	Adductor muscle cramping during exercise
TMCQ	Calambres musculares en el cuádriceps durante el ejercicio.	TMCQ	Quadricep cramping during exercise
TMG	Distensión muscular del glúteo medio/mínimo	TMG	Gluteus medius/minimus strain
TMGQ	Atrofia del músculo cuádriceps	TMGQ	Quadriceps wasting
TMGX	Perdida de la masa múscular del muslo	TMGX	Thigh muscle wasting
TMH	Calambres musculares en los isquiotibiales durante el ejercicio.	TMH	Hamstring cramping during exercise
TMHR	Lesión del músculo isquiotibial (grado III)	TMHR	Grade 3 hamstring strain
TML	Tensión muscular referida desde la espalda.	TML	Back referred muscle tightness
TMM	Distensión del músculo aductor mayor	TMM	Adductor magnus strain
TMP	Puntos gatillo de los músculos del muslo	TMP	Thigh muscle trigger points
TMQ	Rotura del recto femoral	TMQ	Rectus femoris rupture
TMR	Distensión del recto femoral	TMR	Rectus femoris strain
TMS	Distensión/tendinosis semimembranosa (grado I-II)	TMS	Semimembranosis/tendinosis strain (grade 1 - 2)
TMT	Puntos gatillo musculares en el recto femoral	TMT	Rectus femoris trigger points
TMV	Otra distensión del cuádriceps	TMV	Other quadricep strain
TMW	Tensión muscular en los isquiotibiales referida desde la espalda.	TMW	Back referred hamstring tightness
TMX	Distensión muscular del glúteo mayor	TMX	Gluteus maximus strain
TMY	Puntos gatillo musculares en los isquiotibiales laterales.	TMY	Lateral hamstring trigger points
TMZ	Distensión/espasmo/puntos gatillo de los músculos del muslo	TMZ	Thigh Muscle strain/Spasm/Trigger Points
TN1	Atrapamiento de nervios en el muslo.	TN1	Nerve entrapment in thigh
TNEL	Atrapamiento del nervio cutáneo lateral del muslo	TNEL	Lateral cutaneous nerve of thigh entrapment
TPZ	Dolor en el muslo sin especificación de tipo de tejido.	TPZ	Thigh pain without tissue type specified
TR1	Lesión del tendón de los isquiotibiales	TR1	Hamstring tendon injury
TRH	Rotura del tendón proximal del tendón de la corva	TRH	Hamstring origin tendon rupture
TRM	Rotura del tendón del glúteo medio/mínimo	TRM	Gluteus med/min tendon rupture
TS1	Fractura por estrés del muslo	TS1	Femoral bone stress lesion
TSF	Fractura por estrés de la diáfisis femoral.	TSF	Femoral shaft stress fracture
TT1	Tendinopatía proximal del tendón de la corva	TT1	Hamstring origin tendinopathy
TT8	Lesión del tendón del muslo	TT8	Thigh Tendon Injuries
TTG	Tendinopatía/entesopatía glútea	TTG	Gluteal tendinopathy/enthesopathy
TTH	Tendinopatía proximal del tendón de la corva con bursitis isquiática	TTH	Hamstring tendinopathy with ischial bursitis
TTM	Tendinopatía del glúteo medio/mínimo	TTM	Gluteus med/min tendinopathy
TTP	Tenoperiostitis del muslo	TTP	Tenoperiostitis of Thigh
TTR	Tendinopatía del recto femoral, proximal	TTR	Rectus femoris origin tendinopathy
TTS	Lesión del tendón sartorio	TTS	Sartorius tendon injury
TVML	Lesión de Morel-Lavallée de la cadera/muslo	TVML	Morel-Lavallée lesion, hip/thigh
TWI	Infección del muñón del muslo	TWI	Infection of stump thigh
TWS	Traumatismo del muñón del muslo	TWS	stump pressure injury thigh
TYC	Síndrome compartimental del muslo	TYC	Compartment Syndrome of Thigh
TZ1	Dolor/lesión en el muslo no especificada de otra manera	TZ1	Thigh pain/Injury Not otherwise specified
TZS	Otra lesión por estrés/sobrecarga en el muslo	TZS	Other stress/Overuse Injuries to Thigh
TZX	Dolor en el muslo no especificado de otra manera	TZX	Thigh Pain Not otherwise specified
TZZ	Dolor en el muslo no diagnosticado	TZZ	Thigh pain undiagnosed
UF1	Fractura de la diáfisis del húmero.	UF1	Midshaft humerus fracture
UFH	Fractura del húmero	UFH	Humerus fracture
UFX	Fractura en el brazo	UFX	Upper Arm Fracture
UGL	Hombro de jugadores de ligas menores	UGL	Little leaguers' shoulder
UH1	Hematoma del bíceps braquial	UH1	Biceps haematoma
UH3	Hematoma del tríceps braquial	UH3	Triceps Haematoma
UHM	Miositis osificante en el brazo.	UHM	Upper arm myositis ossificans
UHT	Equimosis/Hematoma muscular en el brazo	UHT	Upper arm muscle bruising/haematoma
UHX	Moretones/Hematoma en los tejidos blandos del brazo.	UHX	Upper Arm Soft Tissue Bruising/Haematoma
UHZ	Otros equimosis/hematomas en los tejidos blandos del brazo	UHZ	Other Upper arm soft tissue bruising/haematoma
UIX	Abrasión en el brazo	UIX	Upper Arm Abrasion
UJX	Contusión ósea del húmero.	UJX	Humerus bone contusion
UK1	Laceración en el brazo	UK1	Upper arm laceration
UM1	Distensión muscular del bíceps braquial	UM1	Biceps muscle strain
UMD	DOMS en el brazo	UMD	Upper arm delayed onset muscle soreness (DOMS)
UMT	Distensión muscular del tríceps braquial	UMT	Triceps muscle strain
UMX	Puntos gatillo/espasmo/distensión muscular del brazo	UMX	Upper Arm Muscle Strain/Spasm/Trigger points
UMY	Puntos gatillo/dolor muscular del brazo	UMY	Upper arm muscle trigger points/pain
UN1	Lesión del nervio mediano en el brazo.	UN1	Median nerve injury upper arm
UNR	Lesión del nervio radial en el brazo.	UNR	Radial nerve injury upper arm
UNS	Lesión del nervio musculocutaneo de miembro superior	UNS	Musculocutaneous nerve injury upper arm
UNU	Lesión del nervio cubital en el brazo.	UNU	Ulnar nerve injury upper arm
UNX	Lesión nerviosa en el brazo.	UNX	Upper Arm neurological injury
UPS	Lesión por sobrecarga en los tejidos blandos del brazo (por ejemplo, periostitis)	UPS	Upper arm soft tissue overuse injury (e.g. periostitis)
UPZ	Otra lesión por uso excesivo del brazo	UPZ	Other Upper Arm Overuse Injury
UR1	Lesión del tendón pectoral mayor	UR1	Pectoralis major tendon injury
US1	Fractura por estres del humero	US1	Stress fracture humerus
USF	Fractura por estrés del brazo.	USF	Humerus stress fracture involving cortex
USX	Lesión por estrés óseo/sobrecarga en el brazo	USX	Upper Arm Bony Stress /Overuse Injury
UT8	Lesión del tendón en el brazo.	UT8	Upper Arm Tendon Injury
UWI	Infección del muñón del brazo	UWI	Infection of stump upper arm
UWS	Trauma en el muñón del brazo	UWS	stump pressure injury upper arm
UZX	Dolor/lesión en el brazo no especificada de otra manera	UZX	Upper Arm Pain/Injury not otherwise specified
WA1	Osteoartritis de muñeca	WA1	Wrist Osteoarthritis (O/A)
WAS	Colapso escafolunar avanzado (lesión posterior al escafolunar)	WAS	Scapholunate advanced collapse (SLAC)
WAW	Osteoartritis de la articulación radiocarpiana	WAW	Wrist (radiocarpal) osteoarthritis
WC1	Lesión fibrocartilaginosa en la muñeca.	WC1	Wrist fibrocartilage tear
WCX	Lesión condral/osteocondral en la muñeca	WCX	Wrist Osteochondral/Chondral Injury
WD1	Luxación del carpo	WD1	Dislocation through carpus
WDC	Luxacion de la articulación carpometacarpiana de los dedos.	WDC	Dislocation of CMC joint of fingers
WDD	Luxación de la articulación radiocubital distal.	WDD	Distal radioulnar joint dislocation
WDP	Luxación de la articulación del pulgar	WDP	Dislocation of thumb joint
WDW	Luxación de la articulación radiocarpiana.	WDW	Radiocarpal joint dislocation
WDX	Dislocación de la muñeca/mano	WDX	Wrist and Hand Dislocations
WEL	Necrosis avascular del semilunar	WEL	Avascular necrosis lunate
WEN	Pseudoartrosis de escafoides	WEN	Non union fractured scaphoid
WES	Necrosis avascular del escafoides	WES	Avascular necrosis scaphoid
WEW	Necrosis avascular en muñeca/mano	WEW	Avascular necrosis in wrist/hand
WF1	Fractura de escafoides	WF1	Fractured scaphoid
WF2	Fractura de otro hueso del carpo	WF2	Fracture other carpal bone
WF3	Fractura de muñeca con complicación (p. ej. rotura del tendón extensor largo)	WF3	Wrist fracture with complication (e.g. extensor pollicus longus rupture)
WFD	Fractura del polo distal del escafoides.	WFD	Fracture distal pole scaphoid
WFH	Fractura del ganchoso	WFH	Fractured hamate
WFM	Fractura múltiple de huesos del carpo.	WFM	Fracture multiple carpal bones
WFO	Fractura del gancho del ganchoso	WFO	Fractured hook of hamate
WFP	Fractura del polo proximal del escafoides.	WFP	Fracture proximal pole scaphoid
WFR	Fractura distal de radio +/- cúbito	WFR	Fracture of distal radius +/- ulna
WFS	Fractura de la estiloides radial	WFS	Fracture radial styloid
WFT	Fractura del trapecio	WFT	Fractured trapezium
WFU	Fractura de la estiloides cubital	WFU	Fracture of ulna styloid
WFW	Fractura del cuerpo de escafoides.	WFW	Fracture waist scaphoid
WGO	Osteocondrosis de la muñeca/mano	WGO	Osteochondrosis of wrist and hand
WGR	Epifisitis del radio distal	WGR	Epiphysitis of distal radius
WGT	Lesión por tracción de apófisis en muñeca/mano	WGT	Traction injury to apophysis at wrist/hand
WH1	Moretones/Hematoma en la muñeca	WH1	Wrist bruising/haematoma
WIX	Abrasión en la muñeca	WIX	Wrist abrasion
WJ1	Otra complicación del esguince de muñeca	WJ1	Other complication of wrist sprain
WJ2	Lesión de la articulación radiocubital distal	WJ2	Distal radioulnar joint injury
WJC	Otra lesión de ligamentos del carpo	WJC	Other carpal ligament injury
WK1	Laceración/abrasión dorsal de la muñeca	WK1	Dorsal wrist laceration/abrasion
WKB	Ampolla en la muñeca/mano (incluidos los dedos y el pulgar)	WKB	Blisters of wrist/hand (incl fingers/thumb)
WKC	Callos en la muñeca/mano (incluidos los dedos y el pulgar)	WKC	Callous of Wrist/hand (incl fingers/thumb)
WKL	Laceración en la palma de la mano.	WKL	Palmar hand laceration
WKPU	Laceración en la uña del pulgar/lecho ungueal	WKPU	Laceration of thumb nail/nailbed
WKV	Laceración/abrasión palmar de la muñeca	WKV	Volar wrist laceration/abrasion
WKW	Laceracion de la muñeca	WKW	Wrist laceration/abrasion
WL1	Distorsión semilunar-piramidal	WL1	Lunate - triquetral sprain
WLJ	Esguince de la articulación de la muñeca	WLJ	Sprained/jarred wrist joint
WLL	Estiramiento/desgarro del ligamento escafolunar	WLL	Scapholunate ligament sprain/tear
WLR	Rotura del ligamento escafolunar	WLR	Scapholunate ligament rupture
WLS	Esguince del ligamento escafolunar	WLS	Scapholunate ligament sprain
WMX	Lesión muscular en la muñeca o la mano.	WMX	Wrist and Hand Muscle Injury
WN1	Síndrome del túnel carpiano	WN1	Carpal Tunnel Syndrome
WNU	Lesión del nervio cubital en la muñeca.	WNU	Wrist ulnar nerve injury
WNX	Lesión nerviosa en la muñeca.	WNX	Wrist Neurological Injury
WP1	Pinzamiento/Sinovitis en muñeca o mano	WP1	Wrist and Hand Impingement/Synovitis
WQU	Síndrome de impactación cubital	WQU	Ulnar abutment syndrome
WQW	Sinovitis crónica de la muñeca.	WQW	Chronic synovitis of wrist
WR1	Rotura del tendón extensor del pulgar (excluido si es una complicación de la fractura de la muñeca; ver fractura específica)	WR1	Rupture thumb extensor tendon (excl if complication of wrist fracture - see specific fracture)
WRD	Rotura del tendón extensor de la muñeca.	WRD	Rupture wrist extensor tendon
WRE	Otra tenosinovitis/tendinopatía del pulgar	WRE	Other tenosynovitis/tendinopathy thumb
WS1	Fractura por estrés del hueso carpiano	WS1	Carpal stress fracture
WSH	Fractura por estrés de la mano (incluidos el pulgar y los dedos)	WSH	Hand stress fracture (incl thumb and fingers)
WSX	Lesión por estrés/sobrecarga en la muñeca/mano	WSX	Wrist and Hand Stress/Overuse Injuries
WT1	Tenosinovitis de De Quervain	WT1	De Quervain's tenosynovitis
WT2	Quiste ganglionar en la muñeca	WT2	Wrist ganglion
WT3	Rotura del tendón flexor de la muñeca.	WT3	Rupture wrist flexor tendon
WT4	Osículo carpiano	WT4	Carpal boss
WTD	Lesión del tendón extensor de la muñeca.	WTD	Wrist extensor tendon injury
WTE	Tenosinovitis/tendinopatía del tendón extensor, de la muñeca	WTE	wrist extensor tenosynovitis/tendinopathy at wrist
WTF	Tenosinovitis/Tendinopatía del tendón flexor de los dedos	WTF	Wrist flexor tenosynovitis/tendinopathy
WTT	Lesión del tendón del pulgar	WTT	Thumb tendon injury
WTX	Lesión del tendón de la muñeca	WTX	Wrist Tendon Injury
WU1	Inestabilidad escafolunar (DISI)	WU1	Scapholunate Dorsal intercalated segment instability (DISI)
WU2	Inestabilidad de la articulación radiocubital distal.	WU2	Distal radioulnar joint instability
WUC	Inestabilidad carpiana	WUC	Carpal instability
WUP	inestabilidad del pulgar	WUP	Thumb Instability
WUV	Inestabilidad de muñeca VISI	WUV	VISI (Volar intercalated segmental instability) wrist
WUW	Inestabilidad de la articulación radiocarpiana	WUW	Radiocarpal joint instability
WUX	Inestabilidad crónica de la muñeca	WUX	Chronic Wrist Instability
WV1	Hematomas/hematomas en los tejidos blandos de la muñeca	WV1	Wrist Soft Tissue Bruising/Haematoma
WVA	Lesión arterial de la muñeca (incluido aneurisma)	WVA	Wrist arterial injury (incl aneurysm)
WVF	Equimosis/Hematoma en el dedo	WVF	Finger bruising/haematoma
WVX	Lesión vascular de la muñeca	WVX	Wrist Vascular Injury
WZ1	Otra lesión en la muñeca no especificada de otra manera	WZ1	Other Wrist Injury not otherwise specified
WZS	Post-cirugía de la articulación de la muñeca	WZS	Post surgery on wrist joint
WZW	Otro dolor de muñeca no especificado de otra manera	WZW	Other wrist pain not otherwise specified
WZZ	Dolor de muñeca o mano no diagnosticado	WZZ	Wrist or hand pain undiagnosed
XAU	Osteoarthritis del miembro superior	XAU	Upper limb osteoarthritis
XAX	Osteoartritis que cruza fronteras anatómicas	XAX	Osteoarthritis crossing anatomical boundaries
XGX	Osteocondrosis que traspasa fronteras anatómicas	XGX	Osteochondrosis crossing anatomical boundaries
XHL	Hematomas en los tejidos blandos en miembros inferiores	XHL	Soft tissue bruising lower limb
XHU	Hematomas en los tejidos blandos de la extremidad superior.	XHU	Soft tissue bruising upper limb
XISS	Llagas en la silla de montar	XISS	Saddle sores
XKL	Laceración/Abrasión del miembro inferior	XKL	Laceration/abrasion lower limb
XKU	Laceración/Abrasión del miembro superior	XKU	Laceration/abrasion upper limb
XKX	Laceración/abrasión que cruza límites anatómicos	XKX	Laceration/Abrasion crossing anatomical boundaries
XLU	Esguince de localización múltiple	XLU	Sprain multiple locations
XML	Lesión muscular del miembro inferior.	XML	Muscle strain lower limb
XMS	Lesión muscular del tronco.	XMS	Muscle strain spine
XMU	Lesión muscular del miembro superior.	XMU	Muscle strain upper limb
XMX	Puntos gatillo/espasmo en múltiples ubicaciones	XMX	Trigger points/spasm multiple locations
XNL	Lesión nerviosa del miembro inferior.	XNL	Lower limb neurological injury
XNS	Lesión vertebral que cruza límites anatómicos	XNS	Spinal injury crossing anatomical boundaries
XNU	Lesión nerviosa del miembro superior.	XNU	Upper limb neurological injury
XOD	Ahogo	XOD	Drowning
XT8	Tendinopatía que cruza límites anatómicos	XT8	Tendinopathy crossing anatomical boundaries
XVX	Lesión vascular que cruza límites anatómicos.	XVX	Vascular Injury Crossing Anatomical Boundaries
ZAX	Osteoartritis de localización no especificada	ZAX	Osteoarthritis location unspecified
ZGT	Apofisitis por tracción/osteocondrosis no especificadas de otra manera	ZGT	Traction Apophysitis/Osteochondrosis not elsewhere specified
ZKX	Laceración/abrasión de ubicación no especificada	ZKX	Laceration/Abrasion location unspecified
ZLU	Esguince de localización no especificada	ZLU	Sprain location unspecified
ZMX	Lesión/espasmo muscular de localización no especificada	ZMX	Muscle injury/spasm location unspecified
ZNS	Lesión vertebral de localización no especificada	ZNS	Spinal injury location unspecified
ZT8	Tendinopatía de localización desconocida	ZT8	Tendinopathy location unspecified
ZVX	Lesión vascular de localización no especificada	ZVX	Vascular Injury location unspecified
ZZ1	Diagnóstico incierto/no registrado	ZZ1	Diagnosis uncertain/unrecorded

## Sheet: Italian 16 (Genovesi)
Codice	Diagnosi Italiano	Category	Diagnosis English
AA1	Artrosi dell'articolazione della caviglia	AA1	Ankle joint osteoarthritis
AC1	Lesione osteocondrale alla caviglia	AC1	Ankle osteochondral Injuries
AD1	Lussazione alla caviglia	AD1	Ankle dislocation
AEX	Necrosi avascolare alla caviglia	AEX	Ankle avascular necrosis
AF1	Frattura alla caviglia	AF1	Fracture ankle
AF2	Frattura dell'astragalo	AF2	Fractured talus
AFB	Frattura bimalleolare	AFB	Bimalleolar fracture
AFD	Frattura della caviglia con diastasi della sindesmosi	AFD	Ankle fracture with diastasis of syndesmosis
AFG	Frattura del processo posteriore dell'astragalo	AFG	Fractured posterior process talus
AFL	Frattura del malleolo laterale	AFL	Lateral malleolus fracture
AFM	Frattura del malleolo mediale	AFM	Medial malleolus fracture
AFN	Frattura del collo dell'astragalo	AFN	Fractured talar neck
AFO	Frattura dell'os trigonum	AFO	Fractured os trigonum
AFP	Frattura del malleolo posteriore	AFP	Fracture posterior malleolus
AFS	Frattura del processo laterale dell'astragalo	AFS	Fractured lateral process talus
AFT	Frattura del domo astragalico	AFT	Fractured talar dome
AFX	Frattura trimalleolare	AFX	Trimalleolar fracture
AGA	Lesione da trazione di apofisi alla caviglia	AGA	Traction injury to apophysis ankle
AGC	Apofisite/Frattura da avulsione del calcagno (morbo di Sever)	AGC	Apophysitis/avulsion fracture to calcaneus (Sever's disease)
AGT	Osteocondrosi della caviglia	AGT	Osteochondrosis of ankle
AIX	Abrasione alla caviglia	AIX	Ankle abrasion
AJT	Edema osseo del domo astragalico	AJT	Talar dome bone bruise
AJX	Contusione ossea alla caviglia	AJX	Ankle bone contusion
AKD	Lacerazione profonda alla caviglia (intraarticolare)	AKD	Deep (intraarticular) laceration ankle
AKI	Complicazione di lacerazione alla caviglia (inclusa infezione)	AKI	Complication of ankle laceration incl infection
AKS	Lacerazione/Abrasione superficiale alla caviglia	AKS	Superficial ankle laceration/abrasion
AKX	Lacerazione alla caviglia	AKX	Ankle laceration
AL1	Distorsione del legamento collaterale laterale della caviglia	AL1	Sprain lateral collateral ligament ankle
AL2	Distorsione del legamento collaterale mediale (deltoideo) della caviglia	AL2	Sprain medial collateral (deltoid) ligament ankle
ALA	Distorsione del legamento peroneoastragalico anteriore	ALA	Anterior talofibular ligament sprain
ALC	Distorsione del legamento peroneocalcaneale	ALC	Calcaneofibular ligament sprain
ALJ	Distorsione di caviglia	ALJ	Ankle sprains
ALM	Distorsione multipla dei legamenti della caviglia	ALM	Ankle multiple ligaments sprain
ALR	Rottura del legamento collaterale laterale della caviglia (III grado)	ALR	Lateral ligaments rupture (grade 3 injury)
ALS	Distorsione della sindesmosi tibioperoneale inferiore	ALS	Inferior tibiofibular syndesmosis sprain
ANC	Intrappolamento del nervo calcaneale	ANC	Calcaneal nerve entrapment
ANM	Intrappolamento del nervo calcaneale mediale	ANM	Medial calcaneal nerve entrapment
ANT	Sindrome del tunnel tarsale	ANT	Tarsal tunnel syndrome
ANX	Lesione nervosa alla caviglia	ANX	Nerve Injury at Ankle
AP2	Dolore funzionale alla caviglia	AP2	Functional pain ankle
AQA	Impingement anteriore della caviglia	AQA	Ankle anterior impingement
AQP	Impingement posteriore della caviglia	AQP	Posterior impingement ankle
AQS	Sinovite dell'articolazione della caviglia	AQS	Ankle joint synovitis
AQX	Sinovite/Impingement/Borsite alla caviglia	AQX	Ankle synovitis/Impingement/Bursitis
ARH	Rottura tendinea del flessore lungo dell'alluce	ARH	Flexor Hallucis Longus rupture
ARP	Rottura del tendine del tibiale posteriore	ARP	Tibialis posterior tendon rupture
AS1	Frattura da stress dell'astragalo	AS1	Stress fracture talus
ASC	Lesione da stress del calcagno	ASC	Stress injury calcaneus
ASL	Frattura da stress del malleolo laterale	ASL	Stress fracture lateral malleolus
ASM	Frattura da stress del malleolo mediale	ASM	Stress fracture medial malleolus
ASX	Frattura da stress alla caviglia	ASX	Ankle stress fracture
AT5	Tenosinovite del tibiale anteriore	AT5	Tibialis anterior tenosynovitis
AT6	Tendinopatia dei peronieri	AT6	Peroneal tendinopathy
AT7	Tendinopatia del flessore lungo dell'alluce	AT7	Flexor Hallucis Longus tendinopathy
ATE	Lesione tendinea a tendine estensore alla caviglia	ATE	Extensor tendon injuries at ankle
ATP	Sublussazione/lussazione del tendine dei peronieri	ATP	Peroneal tendon subluxation/dislocation
ATX	Lesione tendinea alla caviglia	ATX	Ankle tendon injury
AU1	Instabilita' cronica laterale della caviglia	AU1	Chronic lateral instability
AUM	Instabilita' cronica mediale della caviglia	AUM	Chronic medial instability
AUX	Instabilita' cronica della caviglia	AUX	Chronic Ankle Instability
AV1	Contusione/Ematoma alla caviglia	AV1	Ankle contusion/haematoma
AZ1	Dolore/Lesione alla caviglia non diagnosticata	AZ1	Ankle Pain/Injury undiagnosed
AZS	Post-chirurgia di caviglia	AZS	Post ankle surgery
AZZ	Altro dolore/lesione alla caviglia non altrimenti specificato	AZZ	Other Ankle Pain/Injury not otherwise specified
CC1	Lesione articolazione costocondrale/cartilagine costale	CC1	Costal cartilage/costochondral joint injury
CCR	Costocondrite	CCR	Costochondritis
CDC	Lussazione di articolazione costocondrale	CDC	Costochondral joint dislocation
CDP	Lussazione dell'articolazione sternoclavicolare posteriore	CDP	Posterior sternoclavicular joint dislocation
CDS	Lussazione dell'articolazione sternoclavicolare	CDS	Sternoclavicular joint dislocation
CDX	Lussazione alla gabbia toracica	CDX	Chest Dislocations
CF1	Frattura di costa/e	CF1	Fractured rib(s)
CF2	Frattura dello sterno	CF2	Sternal fracture
CFA	Frattura di costa superiore (I-IV)	CFA	Fracture upper rib (1- 4)
CFB	Frattura di costa media (V-IX)	CFB	Fracture Middle rib (5 - 9)
CFC	Frattura del margine costocondrale	CFC	Fracture of costochondral margin
CFL	Frattura di costa inferiore (X-XII)	CFL	Fracture lower rib (10 - 12
CFM	Frattura costale multipla	CFM	Fracture multiple ribs
CFX	Frattura/e alla gabbia toracica	CFX	Chest Fracture(s)
CH2	Ecchimosi a tessuto molle della gabbia toracica	CH2	Chest Wall Soft Tissue Bruising/Haematoma
CIBC	Sfregamento del seno (lesioni da attrito)	CIBC	Breast chaffing (friction injury)
CIBX	Abrasione del seno	CIBX	Breast abrasion
CII	Abrasione alla gabbia toracica (inclusa complicazione)	CII	Chest wall abrasion (incl complications)
CJ1	Ecchimosi alle coste/gabbia toracica	CJ1	Bruised ribs/chest wall
CJS	Ecchimosi allo sterno	CJS	Bruised sternum
CK8	Lacerazione/Abrasione all'addome non richiedente sutura	CK8	Truncal laceration/abrasion not requiring suturing
CKBX	Lacerazione del seno	CKBX	Breast laceration
CKX	Lacerazione/Abrasione alla gabbia toracica	CKX	Chest Wall laceration/Abrasion
CL1	Distorsione di articolazione costovertebrale	CL1	Costovertebral joint sprains
CLA	Distorsione dell'articolazione sternoclavicolare anteriore	CLA	Anterior sternoclavicular (S/C) joint sprain
CLP	Distorsione dell'articolazione sternoclavicolare posteriore	CLP	Posterior sternoclavicular joint sprain
CLS	Distorsione dell'articolazione sternoclavicolare	CLS	Sternoclavicular joint sprains
CLX	Distorsione di articolazione della gabbia toracica	CLX	Chest Joint Sprains
CM2	Lesione muscolare alla gabbia toracica	CM2	Chest muscle strain
CO1	Emotorace	CO1	Haemothorax
COP	Pneumotorace	COP	Pneumothorax
COX	Lesione traumatica a polmone/cuore	COX	Lung/Heart Traumatic Injury
CPB1	Dolore al seno correlato all'attività fisica	CPB1	Exercise-related breast pain
CPX	Lesione alla gabbia toracica senza specifica del tessuto	CPX	Chest injury without tissue type specified
CQC	Sinovite di articolazione della gabbia toracica	CQC	Synovitis of Chest Joint
CQS	Sinovite dell'articolazione sternoclavicolare	CQS	Synovitis of Sternoclavicular joint
CS1	Frattura da stress di costa/e	CS1	Stress fracture rib(s)
CSR	Reazione da stress di costa/e	CSR	Stress reaction rib(s)
CT1	Tendinopatia intercostale	CT1	Intercostal tendinopathy
CUC	Instabilita' di articolazione costocondrale	CUC	Costochondral joint instability
CUS	Instabilita' dell'articolazione sternoclavicolare	CUS	Sternoclavicular joint instability
CVB1	Ematoma/Trauma mammario	CVB1	Breast haematoma/trauma
CVB2	Grave ematoma mammario associato a rapida espansione delle dimensioni del seno	CVB2	Severe breast haematoma associated with rapid expansion in breast size
CVB3	Necrosi del grasso mammario o cisti oleosa presentazione ritardata correlata al trauma al seno	CVB3	Breast fat necrosis or oil cyst delayed presentation related to breast trauma
CVB4	Presentazione ritardata della deformità mammaria strutturale correlata al trauma mammario	CVB4	Structural breast deformity delayed presentation related to breast trauma
CVBH	Ematoma/Trauma mammario	CVBH	Breast haematoma/trauma
CVBM	Lesione del dotto lattifero	CVBM	Milk-duct injury
CVBR	Rottura della protesi mammaria	CVBR	Breast implant rupture
CZ1	Lesione alla gabbia toracica non diagnosticata	CZ1	Chest pain undiagnosed
DA1	Artrosi di articolazione interfaccettaria toracica	DA1	Facet joint O/A thoracic spine
DAX	Artrosi della colonna toracica	DAX	Thoracic spine Osteoarthritis (O/A)
DC1	Prolasso discale toracico	DC1	Thoracic disc prolapse
DF1	Frattura di corpo vertebrale toracico	DF1	Fracture thoracic vertebral body
DFT	Frattura di processo trasverso o spinoso della colonna toracica	DFT	Fracture transverse or posterior process thoracic spine
DFX	Frattura alla colonna toracica	DFX	Thoracic Spine Fracture
DG1	Morbo di Scheuermann	DG1	Scheuermanns disease
DGS	Osteocondrosi alla colonna toracica	DGS	Osteochondrosis Spine
DH1	Ecchimosi/Ematoma a tessuto molle toracico	DH1	Thoracic Soft Tissue Bruising/Haematoma
DIX	Abrasione toracica (inclusa infezione)	DIX	Thoracic abrasion (including infection)
DJX	Contusione ossea alla colonna toracica	DJX	Thoracic spine bone contusion
DKX	Lacerazione toracica	DKX	Thoracic Laceration
DL1	Distorsione delle articolazioni interfaccettarie toraciche	DL1	Thoracic facet joint sprain
DLJ	Lesione di articolazione della colonna toracica	DLJ	Thoracic spine Joint Injury
DM1	Lesione muscolare di muscolo estensore toracico	DM1	Thoracic extensor muscle strain
DMM	Trigger Points/Spasmo/Stiramento muscolare toracico	DMM	Thoracic Muscle Strain/Spasm/Trigger Points
DP1	Dolore funzionale cronico alla colonna toracica	DP1	Chronic thoracic functional pain
DPP	Dolore funzionale al torace	DPP	Thoracic Functional Pain
DPY	Trigger point muscolare toracico	DPY	Thoracic muscle trigger points
DQV	Infiammazione/Stiffness di articolazione costovertebrale	DQV	Inflammation/stiffness of costovertebral joints
DSX	Frattura da stress/compressione alla colonna toracica	DSX	Thoracic spine stress/compression fracture
DUV	Instabilita' di articolazione costovertebrale	DUV	Costovertebral joint instability
DZ1	Dolore al torace non diagnosticato	DZ1	Thoracic pain undiagnosed
DZX	Dolore/Lesione al torace non altrimenti specificato	DZX	Thoracic Pain/Injury not otherwise specified
EA1	Artrosi del gomito	EA1	Elbow osteoarthritis
EB1	Borsite olecranica	EB1	Elbow olecranon bursitis
EC1	Lesione condrale del gomito +/- corpi mobili	EC1	Chondral lesion elbow (+/- loose bodies)
ECL	Corpo mobile nel gomito	ECL	Loose Body in Elbow
ECO	Osteocondrosi del gomito	ECO	Osteochondrosis elbow
ED1	Lussazione del gomito	ED1	Dislocated elbow
ED2	Lussazione della testa del radio	ED2	Dislocated radial head
EDA	Lussazione anteriore del gomito	EDA	Anterior elbow dislocation
EDP	Lussazione posteriore del gomito	EDP	Posterior elbow dislocation
EEP	Morbo di Panner (necrosi avascolare del gomito)	EEP	Panner disease (elbow avascular necrosis)
EF1	Frattura da avulsione distale dell'omero	EF1	Avulsion fracture distal humerus
EF2	Frattura del condilo/I dell'omero	EF2	Fractured humeral condyle(s)
EF3	Frattura della testa del radio	EF3	Fractured radial head
EFH	Frattura sopracondilare dell'omero	EFH	Supracondylar humeral fracture
EFM	Frattura da avulsione al gomito a localizzazione multipla o non specificata	EFM	Avulsion fracture elbow multiple locations or location unspecified
EFR	Frattura da avulsione prossimale del radio	EFR	Avulsion fracture proximal radius
EFU	Frattura olecranica	EFU	Fractured olecranon
EFX	Frattura del gomito	EFX	Elbow Fractures
EGC	Osteocondrosi del capitello radiale	EGC	Capitellar osteochondrosis
EGM	Apofisite dell'epicondilo mediale del gomito	EGM	Apophysitis medial epicondyle elbow
EGT	Lesione da trazione di apofisi al gomito	EGT	Traction injury to apophysis at elbow
EI1	Abrasione superficiale al gomito	EI1	Elbow abrasion superficial
EII	Complicazione di lacerazione al gomito (inclusa infezione)	EII	Complication of elbow laceration including infection
EJX	Edema osseo al gomito	EJX	Elbow bone bruise
EK1	Lacerazione profonda al gomito	EK1	Elbow laceration deep
EKX	Lacerazione al gomito	EKX	Elbow laceration
EL1	Lesione del legamento collaterale mediale del gomito	EL1	Elbow ulna/medial collateral ligament (UCL) strain or tear
ELA	Iperestensione del gomito +/- lesione delle strutture anteriori del gomito	ELA	Elbow hyperextension +/- strain anterior elbow structures
ELJ	Distorsione del gomito	ELJ	Sprained/jarred elbow
ELM	Lesione del legamento collaterale mediale del gomito e del tendine comune dei lessori del carpo	ELM	Elbow UCL injury and common flexor origin tear
ELR	Rottura del legamento collaterale mediale del gomito (lesione di III grado)	ELR	Elbow UCL rupture/grade 3 tear
ELZ	Altra lesione del gomito non altrimenti specificata	ELZ	Other elbow strain not otherwise specified
EMX	Trigger points/Spasmo/Stiramento muscolare al gomito	EMX	Elbow muscle strain/spasm/trigger points
EN1	Neuropatia ulnare al gomito	EN1	Ulnar neuropathy, elbow
EN2	Altro intrappolamento nervoso al gomito	EN2	Other nerve entrapment, elbow
EPX	Dolore al gomito senza specifica del tipo di tessuto	EPX	Elbow pain without tissue type specified
EQ1	Sinovite atraumatica del gomito	EQ1	Elbow atraumatic synovitis
EQ4	Impingement posteriore/Sinovite del gomito	EQ4	Elbow posterior impingement/synovitis
ER1	Rottura del tendine distale del bicipite brachiale	ER1	Distal biceps tendon rupture
ER2	Rottura del tendine distale del tricipite brachiale	ER2	Distal triceps tendon rupture
ES1	Frattura da stress del gomito	ES1	Elbow stress fracture
ET1	Gomito del tennista (dolore all'epicondilo laterale)	ET1	Tennis elbow (lateral epicondyle pain)
ET2	Gomito del golfista (dolore all'epicondilo mediale)	ET2	Golfer's elbow (medial epicondyle pain)
ET3	Tendinopatia distale del tricipite brachiale	ET3	Distal triceps tendinopathy
ETB	Tendinopatia distale del bicipite brachiale	ETB	Distal biceps tendinopathy
ETC	Lesione tendinea combinata al gomito	ETC	Elbow Tendon Injury Combined
ETE	Lesione al tendine comune degli estensori del carpo	ETE	Common extensor origin tear
ETF	Lesione al tendine comune dei flessori del carpo	ETF	Common flexor origin tear
ETT	Lesione del tendine distale del tricipite brachiale	ETT	Distal triceps tendon injury
EU1	Instabilita' in valgo del gomito	EU1	Elbow valgus instability
EU2	Instabilita' posterolaterale del gomito	EU2	Elbow posterolateral instability
EUX	Instabilita' del gomito	EUX	Elbow Instability
EV1	Contusione/ematoma al gomito	EV1	Elbow contusion/haematoma
EWI	Infezione del moncone al gomito	EWI	Infection of stump elbow
EWS	Trauma del moncone al gomito	EWS	stump pressure injury elbow
EZ1	Dolore non diagnosticato al gomito	EZ1	Elbow pain undiagnosed
EZS	Post-chirurgia al gomito	EZS	Post elbow surgery
EZX	Lesione al gomito	EZX	Elbow Injuries
EZZ	Dolore/Lesione al gomito non altrimenti specificata	EZZ	Elbow Pain/Injury not otherwise specified
FA1	Borsite all'articolazione metatarsofalangea dell'alluce per alluce valgo	FA1	Bunion of great toe metatarsophalangeal (MTP) joint
FA2	Artrosi al mesopiede	FA2	Arthritis of midfoot
FAF	Borsite all'articolazione metatarsofalangea del V dito del piede	FAF	Bunion 5th MTP joint
FAH	Artrosi dell'articolazione metatarsofalangea dell'alluce/Alluce rigido	FAH	Arthritis MTP joint great toe/Hallux Rigidus
FAS	Artrosi dell'articolazione sottoastragalica	FAS	Subtalar joint arthritis
FAT	Artrosi del V dito del piede	FAT	Arthritis of lesser toes
FAX	Artrosi al piede	FAX	Foot Osteoarthritis
FC1	Osteocondrosi al piede	FC1	Osteochondrosis of foot
FCX	Lesione condrale/osteocondrale al piede	FCX	Foot Chondral/Osteochondral Lesion
FD2	Lussazione dell'articolazione metatarsofalangea dell'alluce	FD2	Dislocation of great toe MTP joint
FDM	Lussazione dell'articolazione metatarsofalangea del quinto dito del piede	FDM	Dislocation of lesser toe MTP joint
FDP	Lussazione dell'articolazione interfalangea del quinto dito del piede	FDP	Dislocation of IP joint of lesser toe
FDT	Lussazione di articolazione tarsometatarsale	FDT	Dislocation of midfoot through tarsometatarsal (TMT) joints/Lisfranc dislocation
FDX	Lussazione al piede	FDX	Foot Dislocation
FEN	Frattura da stress del navicolare con pseudoartrosi	FEN	Non union navicular stress fracture
FES	Necrosi avascolare di osso sesamoide	FES	Avascular necrosis sesamoid Great Toe
FF1	Frattura del cuboide	FF1	Fracture cuboid
FF2	Frattura del metatarso/i	FF2	Fractured metatarsal(s)
FF3	Frattura di falange al piede	FF3	Fractured phalanx (foot)
FF4	Frattura del IV metatarso	FF4	Fracture 4th metatarsal
FF5	Frattura della diafisi del V metatarso	FF5	Fracture 5th metatarsal shaft
FFA	Frattura del processo anteriore del calcagno	FFA	Fractured anterior process calcaneus
FFB	Frattura da avulsione della base del V metatarso	FFB	Avulsion fracture 5th metatarsal base
FFC	Frattura del calcagno	FFC	Fractured calcaneus
FFF	Frattura di cuneiforme	FFF	Fracture cuneiform
FFG	Frattura della falange prossimale dell'alluce	FFG	Fracture great toe proximal phalanx
FFH	Frattura all'alluce	FFH	Fracture great toe
FFI	Frattura del III metatarso	FFI	Fracture 3rd metatarsal
FFM	Frattura del I metatarso	FFM	Fracture 1st Metatarsal
FFN	Frattura del navicolare	FFN	Fracture navicular
FFS	Frattura del II metatarso	FFS	Fracture 2nd Metatarsal
FFT	Frattura della falange distale dell'alluce	FFT	Fracture great toe distal phalanx
FFU	Complicazione di frattura al piede (inclusa pseudoartrosi)	FFU	Complication of fractured foot including non union
FFX	Frattura di due o piu' metatarsi	FFX	Fracture two or more metatarsals
FFZ	Frattura di osso del tarso	FFZ	Fracture tarsal bone
FG5	Apofisite/Frattura da avulsione della base del V metatarso	FG5	Apophysitis/avulsion fracture base 5th metatarsal
FGF	Morbo di Freiberg - osteocondrosi della testa metatarsale	FGF	Osteochondrosis of metatarsal head/Freiberg's disease
FGK	Morbo di Kohler - osteocondrosi del navicolare	FGK	Kohler's disease - navicular osteochondrosis
FGT	Lesione da trazione di apofisi al piede	FGT	Traction injury to foot
FH3	Contusione del cuscinetto adiposo calcaneale	FH3	Fat pad contusion heel
FI2	Cellulite/Ulcera infettata al piede	FI2	Foot cellulitis/infected ulcer
FIA	Abrasione al piede	FIA	Foot abrasion
FIC	Callosita' al piede	FIC	Callous on foot
FIF	Vescica al piede	FIF	Blisters foot
FIH	Vescica al tallone	FIH	Blisters heel
FIN	Infezione a unghia di dito del piede (inclusa infezione di unghia in crescita)	FIN	Skin infection toenail - incl infected ingrown toenail
FJX	Edema osseo al piede	FJX	Foot bone bruise
FKI	Complicazione a lacerazione al piede inclusa infezione	FKI	Complication of foot laceration incl infection
FKU	Ulcera al piede	FKU	Ulceration foot
FL1	Distorsione articolare/legamentosa al mesopiede (inclusa Lisfranc)	FL1	Midfoot joint/ligament sprain (incl Lisfranc)
FLF	Distorsione del legamento calcaneonavicolare plantare	FLF	Spring ligament sprain in foot
FLG	Distorsione dei legamenti interfalangei dell'alluce	FLG	Sprain IP ligament(s) great toe
FLJ	Distorsione a articolazione del piede	FLJ	Foot Joint Sprain
FLL	Rottura del piatto plantare all'articolazione metatarsofalangea	FLL	Plantar plate disruption MTP joint
FLT	Distorsione a dito del piede/turf toe	FLT	Sprained toe/'turf toe'
FM1	Stiramento/Spasmo/Trigger Points muscolare al piede	FM1	Foot Muscle Strain/Spasm/trigger Points
FN1	Neuroma di Morton o neurite di Joplin	FN1	Morton's neuroma or Joplin's neuritis
FNX	Lesione nervosa al piede	FNX	Foot Neurological Injury
FP1	Distorsione all'articolazione metatarsofalangea dell'alluce con rottura della piastra plantare	FP1	Sprain 1st MTP joint with volar plate rupture
FP2	Sinovite/Impingement/Lesione biomeccanica al piede	FP2	Synovitis/Impingement/Biomechanical Lesion of Foot
FP5	Sindrome dolorosa regionale complessa al piede	FP5	Chronic regional pain syndrome foot
FPL	Distorsione all'alluce	FPL	Sprain of great toe
FPY	Trigger Points/Crampo muscolare al piede	FPY	Foot muscle trigger points, cramping, spasm
FQ2	Sinovite di articolazione/I metatarsofalangea	FQ2	Synovitis of MTP joint(s)
FQ3	Sindrome del seno del tarso (sinovite dell'articolazione sottoastragalica)	FQ3	Sinus tarsi syndrome (subtalar joint synovitis)
FQM	Sinovite di articolazione/i del mesopiede	FQM	Synovitis of midfoot joints
FR1	Rottura tendinea dei peronieri	FR1	Peroneal tendon rupture
FRE	Rottura del tendine del muscolo estensore delle dita	FRE	Ruptured toe extensor tendon
FRP	Rottura della fascia plantare	FRP	Plantar fascia rupture
FS1	Frattura/Reazione da stress al piede	FS1	Stress reactions/fractures in foot
FS2	Frattura da stress di metatarso	FS2	Stress fracture metatarsal
FS3	Frattura da stress/sesamoidite	FS3	Sesamoiditis/stress fracture
FS4	Frattura da stress del IV metatarso	FS4	Fourth metatarsal stress fracture
FS5	Frattura da stress del V metatarso	FS5	Fifth metatarsal stress fracture
FSA	Frattura da stress del I metatarso	FSA	First metatarsal stress fracture
FSB	Frattura da stress della base del II metatarso	FSB	Base second metatarsal stress fracture
FSC	Frattura da stress del calcagno	FSC	Stress fracture calcaneus
FSD	Frattura da stress del cuboide	FSD	Cuboid stress fracture
FSF	Frattura da stress di cuneiforme	FSF	Cuneiform stress fracture
FSI	Frattura da stress del III metatarso	FSI	Third metatarsal stress fracture
FSM	Altra frattura da stress di metatarso	FSM	Other metatarsal stress fracture
FSN	Frattura da stress del navicolare	FSN	Navicular stress fracture
FSON	Edema osseo del navicolare	FSON	Navicular bone oedema
FSP	Lesione da stress di osso sesamoide	FSP	Sesamoid stress injury
FSR	Stress reaction metatarsal/metatarsalgia	FSR	Stress reaction metatarsal/metatarsalgia
FSS	Frattura da stress del II metatarso	FSS	Second metatarsal stress fracture
FST	Frattura da stress di osso sesamoide	FST	Sesamoid stress fracture
FT1	Dolore al tallone (fasciopatia/stiramento/sperone calcaneale)	FT1	Plantar heel pain (fasciitis/strain/calcaneal spur)
FT2	Lesione tendinea di tendine estensore al piede	FT2	Extensor tendon injury in foot
FT6	Sindrome del cuboide	FT6	Cuboid Syndrome
FT7	Tendinopatia del tibiale posteriore	FT7	Tibialis posterior tendinopathy
FTE	Tendinopatia a tendine estensore al piede	FTE	Extensor tendinopathy in foot
FTM	Fasciopatia plantare mediale/distale	FTM	Mid/distal plantar fasciitis
FTT	Tendinopatia distale del tibiale posteriore	FTT	Tibialis posterior insertional tendinopathy
FTX	Lesione tendinea al piede	FTX	Foot Tendon Injuries
FUX	Instabilita' cronica a articolazione del piede	FUX	Foot joint chronic instability
FV1	Contusione/Ematoma alla caviglia	FV1	Foot contusion/haematoma
FV2	Contusione/Ematoma/Problema a unghia del piede	FV2	Toenail problem/contusion/haematoma
FV3	Ecchimosi/Ematoma al tallone inclusa contusione del cuscinetto adiposo calcaneale	FV3	Heel bruising/haematoma incl fat pad contusion
FVG	Ematoma all'alluce	FVG	Haematoma great toe
FVN	Ematoma al letto ungueale del quinto dito del piede	FVN	Nail bed haematoma lesser toes
FVT	Ematoma al quinto dito del piede	FVT	Haematoma lesser toes
FVTN	Ipercheratosi emorragica del tallone	FVTN	Talon noir (black heel)/hyperkeratosis hemorrhagica
FVX	Altra ecchimosi/ematoma a tessuto molle del piede non altrimenti specificato	FVX	Other foot soft tissue bruising/haematoma not elsewhere specified
FVXX	Lesione vascolare al piede	FVXX	Foot Vascular Injuries
FYX	Sindrome compartimentale muscolare al piede	FYX	Foot muscle compartment syndrome
FZ1	Dolore al piede non diagnosticato	FZ1	Foot pain undiagnosed
FZS	Post-chirurgia al piede	FZS	Post foot surgery
FZX	Dolore/Lesione al piede non altrimenti specificato	FZX	Foot Pain/Injury Not otherwise specified
GA1	Artrosi dell'articolazione dell'anca	GA1	Hip joint osteoarthritis (O/A)
GAX	Artrosi all'anca/inguine	GAX	Hip/Groin Arthritis
GBT	Borsite trocanterica	GBT	Trochanteric bursitis
GC1	Lesione condrale/osteocondrale dell'articolazione dell'anca	GC1	Hip Joint Chondral/Osteochondral Injury
GCC	Lesione condrale dell'articolazione dell'anca	GCC	Hip joint chondral lesion
GCL	Lesione del labbro acetabolare	GCL	Labral tear, hip joint
GD1	Lussazione dell'articolazione dell'anca	GD1	Hip Joint Dislocation
GEA	Necrosi avascolare dell'anca	GEA	Hip avascular necrosis
GEP	Morbo di Perthes	GEP	Perthes disease
GEVA	Necrosi avascolare della testa del femore	GEVA	Avascular necrosis femoral head
GF1	Frattura dell'acetabolo	GF1	Acetabular fracture
GF2	Frattura del coccige	GF2	Fractured coccyx
GF3	Frattura dell'ileo	GF3	Fractured Ilium
GFF	Frattura del femore	GFF	Femoral fracture
GFN	Frattura del collo del femore	GFN	Fractured neck of femur
GFP	Frattura del ramo pubico	GFP	Fracture pubic ramus
GFPI	Frattura del ramo pubico inferiore	GFPI	Fracture inferior pubic ramus
GFPS	Frattura del ramo pubico superiore	GFPS	Fracture superior pubic ramus
GFX	Frattura all'anca/inguine	GFX	Hip/Groin Fractures
GG1	Lesione da trazione di apofisi al gluteo/pelvi	GG1	Traction injury to apophysis at buttock and pelvis
GG2	Scivolamento dell'epifisi prossimale del femore	GG2	Slipped capital femoral epiphysis
GGA	Altra apofisite/Frattura da avulsione all'anca/inguine	GGA	Other apophysitis/avulsion fracture groin/hip
GGF	Osteocondrosi dell'anca	GGF	Osteochondroses of hip joint
GGH	Apofisite/Frattura da avulsione alla tuberosita' ischiatica	GGH	Apophysitis/avulsion fracture ischial tuberosity
GGO	Apofisite/Frattura da avulsione alla cresta iliaca	GGO	Apophysitis/avulsion fracture iliac crest
GGR	Apofisite/Frattura da avulsione alla spina iliaca antero inferiore (SIAI)	GGR	Apophysitis/avulsion fracture Anterior Inferior Iliac Spine (AIIS)
GGS	Apofisite/Frattura da avulsione alla spina iliaca antero superiore (SIAS)	GGS	Apophysitis/avulsion fracture Anterior Superior Iliac Spine (ASIS)
GGT	Lesione da trazione di apofisi all'anca/inguine	GGT	Traction injury to apophysis at groin/hip joint
GH1	Contusione/Ematoma alla regione dell'anca	GH1	contusion/haematoma, hip region
GHL	Ecchimosi/Ematoma labiale	GHL	Labial bruising/haematoma
GHZ	Altra ecchimosi/ematoma all'anca/inguine	GHZ	Other hip/groin bruising/haematoma
GIX	Abrasione all'anca/inguine	GIX	Groin/hip abrasion
GJX	Contusione ossea all'anca/inguine	GJX	Groin/hip bone contusion
GK1	Complicazione di lacerazione all'anca/inguine (inclusa infezione)	GK1	Complication of laceration including infection
GKX	Lacerazione all'anca/inguine	GKX	Hip and Groin Laceration
GLH	Distorsione dell'articolazione dell'anca	GLH	Hip joint sprain/jar
GM1	Lesione muscolare ai flessori dell'anca	GM1	Hip flexor muscle strain
GM8	Lesione muscolare muscolare all'anca/inguine	GM8	Hip and Groin Muscle Strain/Tear
GMA	Trigger points muscolare agli adduttori prossimale	GMA	Proximal adductor trigger points
GMFP	Lesione muscolare dello psoas	GMFP	Psoas muscle strain/tear
GMI	Trigger points dell'ileopsoas	GMI	Soreness/trigger points iliopsoas
GMP	Lesione muscolare dell'ileopsoas	GMP	Iliopsoas muscle strain/tear
GMR	Stiramento del muscolo retto dell'addome	GMR	Rectus abdominus strain
GMY	Trigger points o dolore all'inguine	GMY	Groin soreness or trigger points
GN1	Intrappolamento del nervo genitofemorale	GN1	Genitofemoral nerve entrapment
GNE	Intrappolamento di nervo all'inguine	GNE	Nerve Entrapment Groin
GNI	Intrappolamento del nervo ileoinguinale	GNI	Ilioinguinal nerve entrapment
GNM	Lesione di nervo alla coscia	GNM	Thigh Neurological Injury
GNO	Intrappolamento del nervo otturatorio	GNO	Obturator nerve entrapment
GNX	Lesione neurovascolare all'inguine	GNX	Groin Neurovascular Injuries
GO1	Rottura di pene/uretra	GO1	Ruptured penis/urethra
GO2	Contusione/Ematoma al testicolo/scroto	GO2	Testicular/scrotal contusion/haematoma
GOP	Lesione a organo pelvico	GOP	Pelvic Organ Injury
GOR	Rottura testicolare	GOR	Testicular rupture
GOT	Danno d'organo all'inguine	GOT	Groin Organ Damage
GOU	Lesione al pene	GOU	Penile injury
GP1	Dolore all'inguine funzionale/non specifico cronico	GP1	Chronic non specific /functional groin pain
GPY	Altra lesione da stress/sovraccarico all'anca/inguine	GPY	Other Stress/Overuse Injury Hip and Groin
GQH	Sinovite dell'articolazione dell'anca	GQH	Synovitis of hip joint
GQX	Inflammazione/Sinovite/Altra lesione biomeccanica dell'articolazione dell'anca	GQX	Hip Joint Inflammation/Synovitis/Other Biomechanical Lesion
GRA	Rottura tendinea dell'adduttore lungo	GRA	Adductor longus tendon rupture
GRM	Rottura tendinea del grande adduttore	GRM	Adductor magnus tendon rupture
GRR	Rottura tendinea prossimale del retto femorale	GRR	Rectus femoris origin tendon rupture
GRS	Rottura tendinea prossimale del sartorio	GRS	Sartorius tendon rupture
GS1	Osteite pubica	GS1	Osteitis pubis
GS2	Frattura da stress attraverso il collo femorale (entrambe le corticali)	GS2	Stress fracture through femoral neck (both cortices)
GS3	Frattura da stress di osso della pelvi	GS3	Stress fracture pelvic bone
GSFI	Frattura da stress della corticale inferiore del collo del femore	GSFI	Stress fracture inferior cortex femoral neck
GSFS	Frattura da stress della corticale superiore del collo del femore	GSFS	Stress fracture superior cortex femoral neck
GSM	Frattura da stress pelvica multipla	GSM	Multiple stress fractures pelvis
GSN	Frattura da stress del collo del femore	GSN	Femoral neck stress fracture
GSP	Frattura da stress alla pelvi	GSP	Pelvic stress fracture
GSPI	Frattura da stress del ramo pubico inferiore	GSPI	Stress fracture inferior pubic ramus
GSX	Frattura da stress a anca/inguine	GSX	Hip/Groin Stress Fracture
GT1	Tendinopatia prossimale degli adduttori	GT1	Adductor origin tendinopathy
GT3	Borsite/tendinopatia dell'ileopsoas	GT3	Iliopsoas tendinopathy/bursitis
GTD	Lesione multipla o non specificata del tendine degli adduttori	GTD	Unspecified or multiple adductor tendon injury
GTF	Lesione tendinea dell'ileopsoas	GTF	Iliopsoas tendon injury
GTFR	Rottura tendinea dell'ileopsoas	GTFR	Iliopsoas tendon rupture
GTFS	Lesione tendinea dell'ileopsoas	GTFS	Iliopsoas tendon strain
GTFT	Tendinopatia dell'ileopsoas	GTFT	Iliopsoas tendinopathy
GTH	Ernia dello sportivo (Sportsman's hernia)	GTH	Sports hernia
GTHF	Ernia femorale	GTHF	Femoral hernia
GTHI	Ernia inguinale indiretta	GTHI	Indirect inguinal hernia
GTL	Lesione tendinea dell'adduttore lungo	GTL	Adductor longus tendon injury
GTLS	Stiramento tendinea dell'adduttore lungo	GTLS	Adductor longus tendon strain
GTM	Lesione tendinea del grande adduttore	GTM	Adductor magnus tendon injury
GTMS	Lesione tendinea del grande adduttore	GTMS	Adductor magnus tendon strain
GTMT	Tendinopatia del grande adduttore	GTMT	Adductor magnus tendinopathy
GTO	Tendinopatia distale addominale	GTO	Abdominal tendon insertion tendinopathy
GTR	Lesione tendinea prossimale del retto femorale	GTR	Rectus femoris tendon injury
GTRS	Stiramento del tendine prossimale del retto femorale	GTRS	Rectus femoris tendon strain
GTS	Scatto del tendine dello psoas	GTS	Snapping psoas tendon
GTSS	Lesione tendinea prossimale del sartorio	GTSS	Sartorius tendon strain
GTST	Tendinopatia prossimale del sartorio	GTST	Sartorius tendinopathy
GTX	Lesione tendinea all'anca/inguine	GTX	Hip and Groin Tendon Injuries
GUH	Instabilita' dell'articolazione dell'anca	GUH	Instability of Hip joint
GUP	Instabilita' della sinfisi pubica	GUP	Pubic symphysis instability
GVH	Lesione vascolare alla regione dell'anca	GVH	Vascular Injury Hip Region
GVI	Limitazione del flusso dell'arteria iliaca relazionata ad esercizio	GVI	Exercise-related iliac artery flow limitation
GZ1	Dolore all'inguine non diagnosticato	GZ1	Groin pain undiagnosed
GZH	Anca a scatto	GZH	Clicking hip
GZN	Dolore alla pelvi/gluteo non altrimenti specificato	GZN	Pelvic/Buttock Pain not otherwise specified
GZS	Post-chirurgia all'anca/inguine	GZS	Post hip/groin Surgery
GZX	Dolore all'anca/inguine non altrimenti specificato	GZX	Hip/Groin Pain Not otherwise specified
HD1	Lussazione articolare temporomandibolare	HD1	Jaw dislocation
HDT	Avulsione dentale	HDT	Avulsed Tooth
HDX	Lussazione articolare della faccia	HDX	Facial Dislocation
HF1	Frattura del naso	HF1	Nose fracture
HF2	Frattura dell'osso frontale	HF2	Fractured frontal bone
HF3	Frattura della mandibola	HF3	Mandible fracture
HF4	Frattura dell'orbita	HF4	Orbital fracture
HFD	Frattura dentale	HFD	Fractured Tooth
HFE	Frattura del pavimento dell'orbita	HFE	Orbital floor fracture
HFEM	Frattura del muro mediale dell'orbita	HFEM	Medial Wall orbit fracture
HFEZ	Altra frattura orbitaria non altrimenti specificata	HFEZ	Other orbital fracture not otherwise specified
HFM	Frattura della mascella	HFM	Maxillary fracture
HFMC	Frattura composta della mandibola	HFMC	Compound fractured mandible
HFS	Frattura cranica	HFS	Skull/cranial fracture
HFT	Avulsione/Frattura dentale	HFT	Avulsed/fractured tooth
HFX	Frattura alla testa/faccia	HFX	Head/Facial fracture
HFZ	Frattura dello zigomo	HFZ	Zygoma fracture
HIB	Abrasione al sopracciglio	HIB	Eyebrow abrasion
HIC	Abrasione alla guancia	HIC	Cheek abrasion
HIE	Abrasione all'orecchio	HIE	Ear abrasion
HIF	Abrasione facciale non altrimenti specificata	HIF	Facial abrasion not otherwise specified
HIH	Abrasione alla fronte	HIH	Forehead abrasion
HIJ	Abrasione al mento	HIJ	Chin abrasion
HIK	Lacerazione al labbro non richiedente sutura	HIK	Lip abrasion not requiring suturing
HIM	Abrasione alla bocca	HIM	Mouth abrasion
HIN	Abrasione al naso	HIN	Nose abrasion
HIS	Abrasione al cranio	HIS	Scalp abrasion
HK1	Lacerazione alla testa/faccia	HK1	Head/facial laceration
HK2	Lacerazione alla palpebra	HK2	Eyelid laceration
HKB	Lacerazione al sopracciglio non richiedente sutura	HKB	Eyebrow laceration not requiring suturing
HKBS	Lacerazione al sopracciglio richiedente sutura	HKBS	Eyebrow laceration requiring suturing
HKC	Abrasione alla guancia non richiedente sutura	HKC	Cheek laceration not requiring suturing
HKCS	Abrasione alla guancia richiedente sutura	HKCS	Cheek laceration requiring suturing
HKE	Lacerazione alla palpebra richiedente sutura	HKE	Eyelid laceration requiring suturing
HKE1	Lacerazione all'orecchio	HKE1	Ear laceration
HKES	Lacerazione all'orecchio richiedente sutura	HKES	Ear laceration requiring suturing
HKF	Lacerazione alla fronte non richiedente sutura	HKF	Forehead laceration not requiring suturing
HKHS	Lacerazione alla fronte richiedente sutura	HKHS	Forehead laceration requiring suturing
HKJ	Lacerazione al mento	HKJ	Chin laceration
HKK	Lacerazione al labbro	HKK	Lip laceration
HKKS	Lacerazione al labbro richiedente sutura	HKKS	Lip laceration requiring suturing
HKLN	Lacerazione alla palpebra non richiedente sutura	HKLN	Eyelid laceration not requiring suturing
HKM	Abrasione alla bocca non richiedente sutura	HKM	Mucosal laceration not requiring suturing
HKMS	Abrasione alla bocca richiedente sutura	HKMS	Mucosal laceration requiring suturing
HKN	Abrasione al naso non richiedente sutura	HKN	Nose laceration not requiring suturing
HKNS	Abrasione al naso richiedente sutura	HKNS	Nose laceration requiring suturing
HKP	Lacerazione perforante alla bocca	HKP	Perforating mouth laceration
HKPS	Lacerazione perforante alla bocca richiedente sutura	HKPS	Perforating mouth laceration requiring suturing
HKS	Lacerazione al cranio	HKS	Scalp laceration
HKT	Lacerazione alla lingua	HKT	Tongue laceration
HKTN	Lacerazione alla lingua non richiedente sutura	HKTN	Tongue laceration not requiring suturing
HKTS	Lacerazione alla lingua richiedente sutura	HKTS	Tongue laceration requiring suturing
HKXN	Lacerazione alla testa a localizzazione non specificata o multipla non richiedente sutura	HKXN	Head laceration location unspecified/or multiple not requiring suturing
HKXQ	Complicazione di una lacerazione alla testa compresa infezione	HKXQ	Complication of head laceration including infection
HKXS	Lacerazione alla testa a localizzazione non specificata o multipla richiedente sutura	HKXS	Head laceration location unspecified/or multiple requiring suturing
HKZ	Lacerazione facciale non richiedente sutura	HKZ	Facial laceration not requiring suturing
HKZS	Lacerazione facciale richiedente sutura	HKZS	Facial laceration requiring suturing
HLJ	Ecchimosi/Ematoma alla mandibola	HLJ	Jaw bruising/haematoma
HLS	Distorsione/Lesione articolare della faccia	HLS	Facial Joint sprain/injury
HLT	Distorsione/Sintomi articolari temporomandibolari	HLT	Jaw sprain/temporomandibular joint (TMJ) symptoms
HMT	Cefalea riferibile a un trigger point muscolare	HMT	Muscular trigger point referred headache
HMY	Trigger points muscolare alla faccia	HMY	Facial muscle trigger points
HN1	Concussione/Lesione cerebrale	HN1	Concussion
HN2	Concussione/Trauma cerebrale	HN2	Concussion/Brain Injury
HN3	Lesione cerebrale cronica	HN3	Chronic Brain Injury
HN4	Lesione di nervo cranico	HN4	Cranial Nerve injury
HNC1	Commozione cerebrale con segni video di "Criterio 1"	HNC1	Concussion with Criteria 1 video signs
HNC2	Commozione cerebrale con segni video di "Criterio 2"	HNC2	Concussion with Criteria 2 video signs
HNCA	Commozione cerebrale con anomalie all'imaging	HNCA	Concussion with imaging abnormality
HNCB	Commozione cerebrale con biomarkers anomali	HNCB	Concussion with abnormal biomarkers
HNCD	Commozione cerebrale con presentazione di sintomi ritardata	HNCD	Concussion with delayed symptom presentation
HNCH	Commozione cerebrale in atleta con storia preoccupante	HNCH	Concussion in a player with a concerning history
HNCN	Commozione cerebrale senza segni o storia preoccupante	HNCN	Concussion with no concerning history or signs
HNCT	Sindrome encefalopatica traumatica	HNCT	Traumatic Encephalopathy Syndrome
HNI	Emorragia intracranica	HNI	Intracranial Bleed
HNV	Concussione acuta con sintomi visivi	HNV	Acute Concussion with visual symptoms
HO1	Trauma/Lesione all'occhio	HO1	Eye injury/trauma
HO2	Perforazione del timpano	HO2	Perforated ear drum
HOC	Ematoma congiuntivale	HOC	Conjunctival haematoma
HODL	Sublussazione dentale	HODL	Subluxed Tooth
HOE	Trauma all'orecchio	HOE	Ear trauma
HOF	Corpo estraneo nell'occhio cornea	HOF	Eye foreign body - Corneal
HOH	Ifema	HOH	Hyphema
HOL	Spostamento della lente a contatto	HOL	Contact lens displacement
HOO	Corpo estraneo nell'occhio non altrimenti specificato	HOO	Eye foreign body - not otherwise specified
HOR	Distacco di retina	HOR	Retinal detachment
HORH	Emorragia retinica traumatica	HORH	Traumatic retinal haemorrhage
HOU	Abrasione corneale	HOU	Corneal Abrasion
HOX	Danno a un organo della testa	HOX	Head Organ Damage
HP1	Dolore alla testa funzionale	HP1	Functional head pain
HPY	Lesione muscolare alla faccia	HPY	Facial muscle strain
HV1	Ecchimosi/Ematoma alla testa/faccia	HV1	Head/facial contusion/haematoma
HVB	Epistassi	HVB	Epistaxis
HVC	Orecchio a cavolfiore (cronico)	HVC	Cauliflower Ear (chronic)
HVE	Ecchimosi/Ematoma all'occhio	HVE	Eye bruising/haematoma
HVL	Ecchimosi/Ematoma al cranio	HVL	Scalp bruising/haematoma
HVM	Ecchimosi/Ematoma alla bocca	HVM	Mouth bruising/haematoma
HVN	Contusione/Ematoma al naso	HVN	Nose contusion/haematoma
HVO	Ecchimosi/Ematoma all'orecchio	HVO	Ear bruising/haematoma
HVP	Ecchimosi/Ematoma periorbitale	HVP	Periorbital bruising/haematoma
HVS	Ematoma settale	HVS	Septal haematoma
HVX	Altra ecchimosi/ematoma alla testa/faccia non altrimenti specificata	HVX	Other bruising/haematoma not otherwise specified
HZ1	Cefalea non diagnosticata	HZ1	Headache/pain undiagnosed
HZC2	Trauma cranico (no commozione cerebrale) con segni video "Criterio 2"	HZC2	Head impact (not concussion) with Criteria 2 video signs
HZN	Trauma alla testa/collo non diagnosticata come concussione	HZN	Head/neck impact not diagnosed as concussion
HZX	Lesione alla testa	HZX	Head Injuries
KA1	Artrosi del ginocchio	KA1	Knee osteoarthritis (O/A)
KAG	Artrosi bi- o tri-compartimentale del ginocchio	KAG	Bi- or tri-compartmental osteoarthritis
KAH	Post-artroplastica del ginocchio	KAH	Post arthroplasty knee
KAL	Artrosi del compartimento laterale del ginocchio	KAL	Lateral compartment osteoarthritis knee
KAM	Artrosi del compartimento mediale del ginocchio	KAM	Medial compartment osteoarthritis knee
KAP	Artrosi femororotulea	KAP	Patellofemoral osteoarthritis
KBI	Contusione/Ematoma +/- borsite del cuscinetto adiposo sottorotuleo	KBI	Infrapatella fat pad contusion/haematoma +/- bursitis
KBP	Borsite prerotulea	KBP	Prepatellar bursitis
KBPT	Borsite traumatica al ginocchio	KBPT	Traumatic knee bursitis
KC1	Danno cartilagineo all'articolazione del ginocchio	KC1	Knee articular cartilage damage
KC2	Lesione del menisco mediale	KC2	Medial meniscal tear
KC3	Lesione del menisco laterale	KC3	Lateral meniscal tear
KC4	Osteocondrosi del ginocchio	KC4	Osteochondrosis of knee
KC5	Lesione dei menischi mediale e laterale	KC5	Medial and lateral meniscal tears
KC7	Osteocondrosi della rotula	KC7	Osteochondritis dissecans (OCD) patella
KC8	Lesione cartilaginea del ginocchio (non specificata)	KC8	Knee joint cartilage injury (unspecified)
KCB	Lesione meniscale e osteocondrale	KCB	Mixed osteochondral and meniscal injury
KCC	Cisti del menisco laterale	KCC	Lateral meniscal cyst
KCD	Degenerazione meniscale	KCD	Degenerative meniscal tear
KCK	Lesione osteocondrale del condilo femorale laterale	KCK	Lateral femoral condyle osteochondral injury
KCL	Lesione cartilaginea del ginocchio con corpo mobile	KCL	Knee cartilage injury with loose bodies
KCM	Lesione osteocondrale del condilo femorale mediale	KCM	Medial femoral condyle osteochondral injury
KCO	Osteocondrosi del condilo femorale mediale o laterale	KCO	Osteochondritis dissecans (OCD) medial or lateral femoral condyle
KCP	Dolore condrale all'articolazione femororotulea	KCP	Patellofemoral joint chondral pain
KCT	Lesione osteocondrale tibiale	KCT	Tibial osteochondral injury
KCU	Lesione osteocondrale femororotulea	KCU	Patellofemoral osteochondral injury
KD1	Lussazione della rotula	KD1	Dislocated patella
KD2	Lussazione del ginocchio con complicazione neurologica o vascolare	KD2	Knee dislocation with neural or vascular complication
KDK	Lussazione del ginocchio	KDK	Knee dislocation
KDP	Lussazione della rotula con frattura da avulsione della rotula	KDP	Patellar dislocation with avulsion fracture patella
KDS	Sublussazione della rotula	KDS	Patellar subluxation
KDT	Lussazione dell'articolazione tibioperoneale prossimale	KDT	Superior tibiofibular joint dislocation
KF1	Frattura della rotula	KF1	Patella fracture
KF2	Frattura intraarticolare del femore	KF2	Intraarticular femoral fracture
KFF	Frattura distale del femore	KFF	Distal femoral fracture
KFI	Frattura intraarticolare della tibia	KFI	Intraarticular tibial fracture
KFT	Frattura prossimale della tibia	KFT	Proximal tibial fracture
KFX	Frattura al ginocchio	KFX	Knee Fractures
KGB	Epifisite del piatto tibiale mediale (morbo di Blount)	KGB	Epiphysitis of medial tibial plateau (Blount's Disease)
KGO	Sindrome di Osgood-Schlatter	KGO	Osgood-Schlatter syndrome
KGPB	Sindrome femororotulea relazionata a rotula bipartita	KGPB	Patella symptoms related to bipartite patella
KGS	Apofisite/Frattura da avulsione al polo distale della rotula	KGS	Apophysitis/avulsion fracture distal pole patella/Sinding Larsen Johansson Syndrome (SLJS)
KGT	Lesione da trazione di apofisi al ginocchio	KGT	Traction injury to apophysis at knee
KH1	Altra ecchimosi/ematoma a tessuto molle del ginocchio	KH1	Other soft tissue bruising/haematoma knee
KHQ	Ematoma del quadricipite (distale)	KHQ	Distal quadricep haematoma
KIX	Abrasione al ginocchio	KIX	Knee abrasion
KJX	Contusione ossea al ginocchio	KJX	Knee bone contusion
KK1	Lacerazione al ginocchio	KK1	Lacerated knee
KKD	Lacerazione/Abrasione superficiale al ginocchio (intraarticolare)	KKD	Deep knee laceration - intraarticular
KKS	Lacerazione/Abrasione superficiale al ginocchio	KKS	Superficial knee laceration/abrasion
KL1	Lesione del legamento crociato anteriore del ginocchio	KL1	Anterior cruciate ligament (ACL) injury
KL2	Lesione del legamento crociato posteriore del ginocchio	KL2	Posterior cruciate ligament (PCL) injury
KL3	Leione del legamento collaterale mediale del ginocchio	KL3	Knee medial collateral ligament (MCL) injury
KL4	Rottura/Lesione del legamento collaterale laterale del ginocchio	KL4	Lateral collateral ligament (LCL) strain/rupture
KL5	Lesione del complesso posterolaterale del ginocchio	KL5	Knee posterolateral complex (PLC) strain/tear
KL6	Lesione del legamento patellofemorale mediale del ginocchio	KL6	Knee medial patellofemoral ligament injury
KLA	Rottura del legamento crociato anteriore del ginocchio	KLA	ACL rupture
KLC	Stiramento/Rottura del legamento crociato anteriore con lesione condrale/meniscale	KLC	ACL strain/rupture with chondral/meniscal injury
KLG	Rottura dell'innesto del legamento crociato anteriore del ginocchio	KLG	ACL graft rupture
KLI	Lesione parziale del legamento crociato anteriore del ginocchio	KLI	Partial ACL tear
KLK	Lesione combinata dei legamenti del ginocchio con lesione condrale/meniscale	KLK	Combined ligament injury with chondral/meniscal injury
KLL	Lesione del legamento collaterale laterale e dell'angolo posterolaterale del ginocchio	KLL	Posterolateral corner and LCL ligament injuries knee
KLM	Rottura del legamento collaterale mediale del ginocchio	KLM	MCL rupture knee
KLP	Rottura del legamento crociato posteriore del ginocchio	KLP	PCL rupture
KLQ	Lesione parziale del legamento crociato posteriore del ginocchio	KLQ	Partial PCL tear
KLS	Complicazione di lesione/rottura del legamento collaterale mediale (inclusa lesione di Pellegrini-Stieda)	KLS	Complication post MCL strain/rupture incl Pellegrini Stieda lesion
KLT	Lesione del complesso posterolaterale con lesione condrale/meniscale	KLT	PLC injury with chondral /meniscal injury
KLV	Lesione di I grado del legamento collaterale mediale del ginocchio	KLV	Grade 1 MCL tear knee
KLW	Lesione di II grado del legamento collaterale mediale del ginocchio	KLW	Grade 2 MCL tear knee
KLX	Lesione combinata dei legamenti del ginocchio	KLX	Combined ligament injuries knee
KLY	Stiramento/Rottura del legamento collaterale mediale con lesione condrale/meniscale	KLY	MCL strain/rupture with chondral/meniscal damage knee
KLZ	Distorsione del ginocchio/Lesione legamentosa	KLZ	Knee Sprains/Ligament Injuries
KMP	Stiramento muscolare del popliteo	KMP	Popliteus muscle strain
KMX	Stiramento muscolare/Spasmo/Trigger Points al ginocchio	KMX	Knee Muscle Strain/Spasm/Trigger Points
KP4	Impingement/Sinovite/Lesione biomeccanica del ginocchio non associata con altre condizioni	KP4	Knee Impingement/Synovitis/Biomechanical Lesion not associated with other conditions
KPA	Dolore femororotuleo con tendinopatia rotulea	KPA	Patellofemoral pain with patellar tendinopathy
KPR	Rottura/Lesione del legamento crociato posteriore con lesione condrale/meniscale	KPR	PCL strain/rupture with associated chondral/meniscal injury
KQ3	Plica sinoviale al ginocchio	KQ3	Synovial plica of knee
KQB	Cisti di Baker	KQB	Baker's cyst
KQH	Impingement del corpo adiposo di Hoffa	KQH	Hoffa's fat pad impingement
KQS	Sinovite dell'articolazione del ginocchio	KQS	Knee Joint synovitis
KR1	Rottura del tendine rotuleo	KR1	Patellar tendon rupture
KR2	Rottura tendinea degli ischiocrurali mediali al ginocchio	KR2	Medial hamstring tendon rupture
KRH	Rottura di tendine degli ischiocrurali	KRH	Hamstring tendon rupture
KRL	Rottura tendinea degli ischiocrurali laterali al ginocchio	KRL	Lateral hamstring tendon rupture at knee
KRQ	Rottura del tendine quadricipitale	KRQ	Quadriceps tendon rupture
KS1	Frattura da stress distale del femore	KS1	Distal femoral stress fracture
KSP	Frattura da stress della rotula	KSP	Patellar stress fracture
KSX	Frattura da stress al ginocchio	KSX	Knee Stress Fracture
KT1	Sindrome della bendelletta ileotibiale	KT1	Iliotibial band syndrome
KT2	Tendinopatia rotulea	KT2	Patellar tendinopathy
KT3	Lesione tendinea al ginocchio	KT3	Knee Tendon Injury
KT5	Stiramento/Tendinopatia del popliteo	KT5	Popliteus tendinopathy/strain
KT7	Tendinopatia quadricipitale +/- borsite soprarotulea	KT7	Quadriceps tendinopathy +/- suprapatellar bursitis
KT9	Stiramento tendineo degli ischiocrurali laterali al ginocchio	KT9	Lateral hamstring tendon strain at knee
KTB	Tendinopatia distale degli ischiocrurali laterali	KTB	Lateral hamstring insertion tendonitis
KTG	Tendinopatia del gastrocnemio mediale al ginocchio	KTG	Medial gastroc tendinopathy knee
KTH	Stiramento tendineo degli ischiocrurali mediali al ginocchio	KTH	Medial hamstring tendon strain at knee
KTL	Tendinopatia del gastrocnemio laterale al ginocchio	KTL	Lateral gastroc tendinopathy knee
KTM	Lesione tendinea di gastrocnemio	KTM	Gastrocnemius tendon injury
KTP	Lesione del tendine rotuleo	KTP	Patellar Tendon Injury
KTPI	Tendinopatia inserzionale del tendine rotuleo (incluso ossicino intratendineo)	KTPI	Insertional Patellar tendon pathology, incl intratendon ossicle
KTQ	Lesione del tendine quadricipitale	KTQ	Quadriceps tendon injury
KTS	Tendinopatia distale degli ischiocrurali mediali/borsite della zampa d'oca	KTS	Medial hamstring insertion tendonitis/pes anserinus bursitis
KU1	Insufficienza cronica del legamento crociato anteriore del ginocchio	KU1	Chronic ACL insufficiency
KU2	Instabilita' della rotula	KU2	Patellar instability
KUM	Insufficienza cronica del legamento collaterale mediale del ginocchio	KUM	Chronic MCL insufficiency
KUP	Insufficienza cronica del legamento crociato posteriore del ginocchio	KUP	Chronic PCL insufficiency
KUX	Instabilita' del ginocchio (cronica o sublussazione ricorrente)	KUX	Knee Instability (chronic or recurrent subluxations)
KUZ	Altra instabilita' del ginocchio	KUZ	Other instability
KV1	Contusione/Ematoma del ginocchio (extra-articolare)	KV1	Knee contusion/haematoma (extraarticular)
KVM	Contusione del legamento collaterale mediale del ginocchio	KVM	Knee MCL contusion
KWI	Infezione del moncone al ginocchio	KWI	Infection of stump knee
KWS	Trauma del moncone al ginocchio	KWS	stump pressure injury knee
KZ1	Dolore/Lesione al ginocchio non altrimenti specificato	KZ1	Knee Pain/Injury Not otherwise specified
KZ2	Emartrosi del ginocchio a causa non diagnosticata	KZ2	Knee haemarthrosis cause undiagnosed
KZA	Post-ricostruzione del ginocchio	KZA	Post knee reconstruction
KZS	Post-chirurgia di ginocchio	KZS	Post knee Surgery
KZZ	Dolore al ginocchio non diagnosticato	KZZ	Knee pain undiagnosed
LA1	Artrosi articolazione faccettaria della colonna lombosacrale	LA1	Facet joint O/A lumbosacral spine
LAD	Degenerazione del disco L4/L5	LAD	Degenerative L4/L5 disc disease
LAE	Degenerazione del disco L5/S1	LAE	Degenerative L5/S1 disc disease
LAM	Degenerazione discale multipla dei dischi lombari	LAM	Degenerative disc disease multiple levels lumbar spine
LAX	Artrosi vertebrale lombosacrale	LAX	Osteoarthritis Lumbosacral spine
LC1	Prolasso/erniazione discale lombare	LC1	Lumbar discogenic pain
LC2	Degenerazione di disco lombare	LC2	Disc degeneration
LC3	Lesione di disco lombare	LC3	Lumbar disc annular tear
LCP	Prolasso discale lombare	LCP	Lumbar disc prolapse
LFA	Frattura acuta della pars interarticularis di vertebra lombare	LFA	Lumbar pars interarticularis acute fracture
LFC	Complicazione di frattura di vertebra lombare	LFC	Complication of lumbar fracture
LFD	Frattura del peduncolo di vertebra lombare	LFD	Lumbar pedicle fracture
LFI	Frattura dell'ischio	LFI	Fractured ischium
LFM	Frattura multipla di vertebra/e lombare	LFM	Multiple lumbar spine fractures
LFP	Frattura/e pelvica	LFP	Pelvic fracture(s)
LFS	Frattura del sacro	LFS	Fractured sacrum
LFSX	Frattura processo/i spinoso lombare	LFSX	Lumbar spinous process fracture
LFT	Frattura processo/i trasverso lombare	LFT	Fracture transverse process(es)
LFV	Frattura di corpo vertebrale di vertebra lombare	LFV	Lumbar spine vertebral body fracture
LFX	Frattura di vertebra lombare	LFX	Lumbar Spine Fracture
LFZ	Altra frattura di vertebra lombare	LFZ	Other lumbar spine fracture
LGJ	Lesione articolare alla colonna lombare	LGJ	Lumbar Spine Joint Injury
LH1	Contusione/Ematoma lombare	LH1	Lumbar contusion/haematoma
LHB	Ecchimosi/Ematoma a tessuto molle del gluteo	LHB	Buttock Soft Tissue Bruising/Haematoma
LHS	Ecchimosi/Ematoma all'articolazione sacroiliaca	LHS	SIJ bruising/haematoma
LIB	Abrasione al gluteo (incluse piaghe da decubito)	LIB	Buttock abrasion incl skin pressure injury
LJX	Contusione ossea della colonna lombare/gluteo	LJX	Lumbar spine/buttock bone contusion
LK1	Complicazione di lacerazione lombare (inclusa infezione)	LK1	Complication of lumbosacral laceration incl infection
LKB	Lacerazione alla pelvi/gluteo	LKB	Pelvic/Buttock Laceration
LKX	Lacerazione lombare	LKX	Lumbar Laceration
LL1	Distorsione legamentosa alla regione lombare	LL1	Lumbar region ligament sprain
LLC	Lesione/dolore dell'articolazione sacrococcigea	LLC	Sacrococcygeal joint injury/pain
LLF	Distorsione di articolazione interfaccettaria lombare	LLF	Lumbar facet joint sprain
LLI	Dolore al legamento ileolombare	LLI	Iliolumbar Ligament pain
LLJ	Distorsione di articolazione vertebrale	LLJ	Spinal joint sprain
LLS	Distorsione dell'articolazione sacroiliaca	LLS	Sacroiliac joint sprain
LM1	Trigger Points/Spasmo/Stiramento muscolare o tendineo alla colonna lombare	LM1	Lumbar Spine muscle and Tendon Strain/Spasm/Trigger Points
LMB	Trigger Points/Spasmo/Stiramento muscolare al gluteo	LMB	Buttock Muscle Strain/Spasm/Trigger Points
LMG	Stiramento muscolare al gluteo	LMG	Gluteal muscle strain
LMP	Stiramento muscolare del piriforme	LMP	Piriformis muscle strain
LMT	Trigger point o spasmo muscolare lombare	LMT	Lumbar soreness or muscle spasm
LMZ	Trigger points a muscolo gluteo	LMZ	Buttock muscle soreness/trigger points
LN1	Lesione vertebrale lombare	LN1	Lumbar spinal injury
LN2	Impingement di radice nervosa lombare per stenosi foraminale ossea e discale	LN2	Lumbar nerve root impingement due to foraminal stenosis bony and disc
LN3	Stenosi del canale vertebrale lombare	LN3	Lumbar Spinal canal stenosis
LN4	Lesione da stiramento/trazione di nervo lombosacrale	LN4	Lumbosacral nerve stretch/traction injury
LNA	Impingement di radice nervosa lombosacrale per stenosi foraminale ossea e discale	LNA	Lumbosacral Nerve root impingement due to foraminal stenosis bony and disc
LNB	Lesione di nervo al gluteo	LNB	Buttock Nerve Injury
LNBP	Lesione del nervo pudendo	LNBP	Pudendal Nerve Injury
LNFC	Frattura di vertebra lombare con lesione midollare/cauda equina	LNFC	Lumbar spinal fracture with spinal cord/cauda equina injury
LNFX	Frattura di vertebra lombare con lesione di nervo associata	LNFX	Lumbar spinal fracture with associated neurological injury
LNP	Sindrome del piriforme (con impingement del nervo sciatico)	LNP	Piriformis syndrome (with sciatic nerve impingement)
LNX	Lesione di nervo alla colonna lombare	LNX	Lumbar Spine Neurological Injury
LNZ	Altra lesione nervosa lombosacrale	LNZ	Other lumbosacral nerve injury
LP1	Dolore funzionale lombare cronico	LP1	Chronic lumbar functional pain
LPS	Dolore/Lesione all'articolazione sacroiliaca	LPS	Sacroiliac Joint Injury/Pain
LS1	Frattura da stress di vertebra lombare	LS1	Stress fracture lumbar spine
LS2	Reazione da stress di vertebra lombare	LS2	Lumbar stress reaction
LS3	Frattura da stress del peduncolo di vertebra lombare	LS3	Lumbar pedicle stress fracture
LSC	Frattura da stress del coccige	LSC	Stress fracture coccyx
LSE	Frattura da stress della pars interarticularis di vertebra lombare (L4)	LSE	Pars stress fracture L4
LSF	Frattura da stress della pars interarticularis di vertebra lombare (L5)	LSF	Pars stress fracture L5
LSG	Altra frattura da stress pelvica	LSG	Other stress fracture pelvis
LSI	Frattura da stress dell'ileo	LSI	Stress fracture ilium
LSIS	Frattura da stress dell'ischio	LSIS	Stress fracture ischium
LSL	Spondilolistesi lombare	LSL	Spondylolisthesis lumbar
LSLX	Altra frattura da stress di vertebra lombare	LSLX	Other lumbar spine stress fracture
LSM	Frattura da stress multipla della pars interarticularis di vertebra lombare (inclusa bilaterale)	LSM	Multiple (incl bilateral) pars stress fractures
LSP	Frattura da stress della pars interarticularis di vertebra lombare	LSP	Pars interarticularis stress fracture
LSS	Frattura da stress del sacro	LSS	Stress fracture sacrum
LSU	Frattura da stress della pars interarticularis di vertebra lombare (L1-L3)	LSU	Pars stress fracture L1 - L3
LTP	Tendinopatia del piriforme	LTP	Piriformis tendinopathy/soreness
LU1	Instabilita' lombare	LU1	Lumbar Instability
LUP	Instabilita' lombosacrale	LUP	Lumbosacral instability
LUR	Retrolistesi vertebrale lombare	LUR	Retrolisthesis lumbar spine
LUS	Instabilita' dell'articolazione sacroiliaca	LUS	Sacroiliac Joint Instability
LUSD	Spondilolistesi di grado 4 alla colonna lombare	LUSD	Grade 4 Spondylolisthesis lumbar spine
LUSX	Spondilolistesi (qualsiasi livello)	LUSX	Spondylolisthesis any Level
LUT	Spondilolistesi di grado 2-3 alla colonna lombare	LUT	Grade 2-3 Spondylolisthesis lumbar spine
LZ1	Dolore lombare non specifico	LZ1	Lumbar pain non-specific
LZB	Dolore al gluteo non altrimenti specificato	LZB	Buttock Pain not otherwise specified
LZH	Dolore lombare con irradiazione all'area posteriore della coscia	LZH	Lumbar pain with hamstring referral
LZU	Dolore al gluteo non diagnosticato	LZU	Buttock pain undiagnosed
LZX	Dolore/Lesione lombare non altrimenti specificata	LZX	Lumbar pain/injury not otherwise specified
MAE1	Colpo di calore	MAE1	Heat Illness
MAEO	Ipotermia	MAEO	Hypothermia
MAES	Ipertermia/Colpo di calore	MAES	Hyperthermia/heat stroke
MCCA	Aortopatia	MCCA	Aortopathy
MCCAV	Patologia della valvola aortica	MCCAV	Aortic valve pathology
MCCC	Colesterolo alto	MCCC	High cholesterol
MCCCA	Malattia di arteria coronaria	MCCCA	Coronary artery disease
MCCD	Cardiomiopatia dilatativa	MCCD	Dilated Cardiomyopathy
MCCH	Ipertensione	MCCH	Hypertension
MCCHF	Insufficienza cardiaca	MCCHF	Heart failure
MCCMI	Infarto miocardico	MCCMI	Myocardial infarction
MCCMV	Prolasso valvola mitrale	MCCMV	Mitral valve prolapse
MCCP	Malattia vascolare periferica	MCCP	Peripheral vascular disease
MCCPS	Stenosi polmonare	MCCPS	Pulmonary stenosis
MCCSV	Tachicardia sopraventricolare incluso Flutter Atriale	MCCSV	Supraventricular tachycardia incl Atrial Flutter
MCCV	MurmursSoffio al cuore	MCCV	Murmurs/Valvular disease
MCEA	Cuore d'atleta	MCEA	Athlete's heart
MCEAC	Arrhythmogenic Cardiomyopathy (formerly Arrhythmogenic right ventricular cardiomyopathy (ARVC))	MCEAC	Arrhythmogenic Cardiomyopathy (formerly Arrhythmogenic right ventricular cardiomyopathy (ARVC))
MCEC	Altra cardiomiopatia	MCEC	Cardiomyopathy, other
MCECP	Angina da sforzo	MCECP	Exertional chest pain (angina)
MCEF	Fibrillazione atriale	MCEF	Atrial fibrillation
MCEG	Screening ECG anomalo	MCEG	Abnormal screening ECG
MCEH	Cardiomiopatia ipertrofica	MCEH	Hypertrophic Cardiomyopathy
MCES	Sincope/collasso (incluse cause non cardiache)	MCES	Syncope/collapse, general (including non-cardiac causes)
MCESC	Episodio(i) sincopale(i) cardiaco	MCESC	Syncopal episode(s) cardiac
MCET	Commotio cordis	MCET	Commotio cordis
MCJA	Valvola aortica bicuspide	MCJA	Bicuspid aortic valve
MCJB	Sindrome del QT lungo	MCJB	Long QT syndrome
MCJBS	Sindrome di Brugada	MCJBS	Brugada syndrome
MCJCA	Anomalia di arteria coronaria	MCJCA	Coronary artery anomaly
MCJD	Difetto del stto interatriale incluso Forame Ovale Pervio (PFO)	MCJD	Atrial Septal Defect incl Patent Foramen Ovale (PFO)
MCJM	Sindrome di Marfan	MCJM	Marfan syndrome
MCJP	Dotto Arterioso Pervio (PDA)	MCJP	Patent Ductus Arteriosus (PDA)
MCJVS	Difetto del setto interventricolare	MCJVS	Ventricular septal defect
MCJW	Sindrome di Wolff-Parkinson-White	MCJW	Wolff-Parkinson-White syndrome
MCJX	Anomalia di sviluppo cardiovascolare	MCJX	Cardiovascular developmental anomaly
MCVCA	Cardiac arrest	MCVCA	Cardiac arrest
MCVD	Trombosi venosa profonda	MCVD	Deep venous thrombosis
MCVI	Ischemia cardiaca	MCVI	Ischaemic heart disease
MCVS	Trombosi della vena ascellare/vena succlavia	MCVS	Subclavian vein/axillary vein thrombosis
MCVV	Vene varicose	MCVV	Varicose veins
MCVX	Malattia venosa	MCVX	Venous disease
MCVZ	Altra malattia venosa incluso edema al polpaccio/caviglia a causa sconosciuta	MCVZ	Other venous disease incl calf/ankle oedema, cause unknown
MCXX	Malattia cardiovascolare	MCXX	Cardiovascular Illness
MCYX	Miocardite	MCYX	Myocarditis
MCYXC	Miocardite/pericardite post infezione da COVID-19	MCYXC	Myocarditis/pericarditis due to COVID-19
MCYXV	Miocardite/pericardite post vaccino per COVID-19	MCYXV	Myocarditis/pericarditis post COVID-19 vaccine
MCZ1	Screening cardiaco di prepartecipazione	MCZ1	Cardiac preparticipation screening
MCZC	Aritmia cardiaca/Anomalia di conduzione	MCZC	Heart arrhythmia/conduction abnormality
MCZCD	Morte cardiaca improvvisa	MCZCD	Sudden cardiac death
MCZIC	Complicazione a Defibrillatore Cardioverter Impiantabile (ICD)	MCZIC	Implantable cardioverter-defibrillator (ICD) complication
MCZII	Impianto di Defibrillatore Cardioverter Impiantabile (ICD)	MCZII	ICD insertion
MCZIS	Shock al Defibrillatore Cardioverter Impiantabile (ICD)	MCZIS	ICD shock
MCZP	Procedura di ablazione	MCZP	Ablation procedure
MCZPC	Complicazione a Pacemaker	MCZPC	Pacemaker complication
MCZPM	Impianto di Pacemaker	MCZPM	Pacemaker insertion
MCZX	Altra malattia cardiovascolare	MCZX	Other cardiovascular disease
MDAX	Dermatite atopica	MDAX	Atopic dermatitis / eczema
MDB1	Lesione cutanea benigna	MDB1	Benign skin lesion
MDBB	Carcinoma delle cellule basali	MDBB	Basal cell carcinoma (BCC)
MDBE	Melanoma	MDBE	Melanoma
MDBES	Melanoma in sito (grado 0)	MDBES	Melanoma in situ (grade 0)
MDBL	Lipoma sottocutaneo	MDBL	Subcutaneous lipoma
MDBM	Cancro alla pelle multiplo	MDBM	Multiple skin cancers
MDBS	Carcinoma a cellule squamose	MDBS	Squamous cell carcinoma (SCC)
MDBX	Tumore/Lesione cutanea	MDBX	Skin Lesion/Tumour
MDBXD	Tumore toracico/Lesione cutanea	MDBXD	Skin Lesion/Tumour thoracic
MDBXH	Tumore alla testa/Lesione cutanea	MDBXH	Skin Lesion/Tumour head
MDDX	Rash cutaneo relazionato a farmaci	MDDX	Drug-related skin rash
MDIB	Infezione cutanea a pelvi/gluteo (incluso ascesso ischiatico)	MDIB	Skin infection pelvis/buttock - incl ischial abscess
MDIE	Infezione cutanea al gomito	MDIE	Skin infection elbow
MDIF	Infezione cutanea - fungina	MDIF	Skin Infection - fungal
MDIG	Infezione fungina all'inguine	MDIG	Fungal infection groin
MDIH	Herpes simplex	MDIH	Herpes simplex
MDIK	Cheratolisi	MDIK	Keratolysis
MDIL	Linfoadenopatia secondaria a infezione cutanea	MDIL	Lymphadenopathy secondary to skin infection
MDIN	Infezione cutanea a testa/faccia/collo	MDIN	Skin infection head/face/neck
MDIO	Altra verruca	MDIO	Other warts
MDIP	Infezione cutanea al polso/mano	MDIP	Skin infection wrist/hand
MDIPR	Pitiriasi rosea	MDIPR	Pityriasis rosea
MDIPV	Pitiriasi versicolor (tinea versicolor)	MDIPV	Pityriasis versicolor
MDIS	Verruca al piede (inclusa verruca plantare)	MDIS	Feet warts - incl plantar warts
MDISC	Scabbia	MDISC	Scabies
MDIT	Tinea pedis/piede dell'atleta	MDIT	Tinea pedis/athlete's foot
MDIV	Infezione cutanea - virale (inclusa verruca)	MDIV	Skin infection - viral
MDIVZ	Infezione cutanea virale	MDIVZ	Skin infection - viral
MDIW	Verruca al polso/mano	MDIW	Wrist and hand warts
MDIX	Infezione cutanea/Cellulite/Ascesso	MDIX	Skin Infection/Cellulitis/abscess
MDIY	Altra infezione fungina	MDIY	Other fungal infection
MDIZ	Altra infezione cutanea non altrimenti specificata	MDIZ	Other skin infection not specifically mentioned
MDSS	Scottatura solare	MDSS	Sunburn
MDYAC	Acne	MDYAC	Acne
MDYC	Cisti sebacea	MDYC	Sebaceous (epidermoid) cyst
MDYD	Dermatite	MDYD	Dermatitis
MDYL	Enlarged lymph node	MDYL	Enlarged lymph node
MDYP	Psoriasi	MDYP	Psoriasis
MDYU	Orticaria	MDYU	Urticaria
MDYX	Rash/Altra condizione dermatologica	MDYX	Rash /other dermatological condition
MDZG	Malattia dermatologica	MDZG	Dermatological Illness
MDZX	Altro rash non altrimenti specificato o non diagnosticato	MDZX	Other rash not otherwise mentioned or undiagnosed
MEEX	Orecchio del nuotatore	MEEX	Swimmer's ear
MEIE	Otite esterna	MEIE	Otitis externa
MEIM	Infezione dell'orecchio medio	MEIM	Middle ear infection
MEIR	Infezione all'orecchio +/- seni/gola	MEIR	Ear +/- sinuses/throat infection
MEIX	Infezione all'orecchio	MEIX	Ear infection
MESC	Cera/Cerume all'orecchio	MESC	Ear wax/cerumen
MGAX	Malattia celiaca	MGAX	Coeliac disease
MGBX	Neoplasia gastrointestinale	MGBX	Gastrointestinal neoplasm
MGDN	Gastrite/Ulcera peptica associata a FANS	MGDN	NSAID associated gastritis/peptic ulceration
MGED	Diarrea del corridore	MGED	Runner's diarrhoea
MGEE	Gastrite/Reflusso associata a esercizio	MGEE	Exercise associated gastritis/reflux
MGIA	Appendicite	MGIA	Appendicitis
MGIB	Gastroenterite batterica (inclusa intossicazione alimentare)	MGIB	Bacterial gastroenteritis (incl food poisoning)
MGID	Dissenteria amebica	MGID	Amoebic dysentery
MGIH	Epatite virale (A, B o C)	MGIH	Viral hepatitis (A, B, or C)
MGIV	Gatroenterite virale	MGIV	Viral gastroenteritis
MGIX	Infezione gastrointestinale	MGIX	Gastrointestinal infection
MGIZ	Altra infezione gastrointestinale	MGIZ	Other gastrointestinal infection
MGVH	Emorroidi	MGVH	Haemorrhoids
MGVM	Ematemesi/Melaena/Sanguinamento gastrointestinale	MGVM	Haematemesis/melaena/GI bleeding
MGXD	Diarrea	MGXD	Diarrhoea
MGXX	Malattia gastrointestinale	MGXX	Gastrointestinal Illness
MGYC	Colecistite	MGYC	Cholecystitis
MGYS	Problema viscerale chirurgico	MGYS	Surgical bowel problem
MGYU	Gastrite/Ulcera peptica associata a FANS	MGYU	Gastritis/peptic ulceration - non exercise/NSAID related
MGYX	Gastrite	MGYX	Gastritis
MHB	Malignita' ematologica	MHB	Haematological Malignancy
MHEX	Deficienza di ferro relazionata ad esercizio	MHEX	Exercise-related iron deficiency
MHJX	Anemia falciforme o talassemia	MHJX	Sickle cell or thalassaemia
MHNA	Anemia	MHNA	Anaemia
MHNF	Anemia da deficienza di ferro	MHNF	Iron deficiency anaemia
MHXX	Malattia ematologica e deficienza nutrizionale	MHXX	Haematological Illness and Nutritional Deficiencies
MNED	Disriflessia autonomica	MNED	Autonomic dysreflexia
MNEH	Cefalea relazionata a esercizio	MNEH	Exercise related headache
MNEM	Emicrania relazionata a esercizio	MNEM	Exercise related migraine
MNIB	Neurite brachiale	MNIB	Brachial neuritis
MNJC	Paralisi cerebrale	MNJC	Cerebral palsy
MNJE	Epilessia	MNJE	Epilepsy
MNSV	Vértigo, causa desconocida	MNSV	Vertigo, unknown cause
MNXX	Malattia neurologica	MNXX	Neurological Illness
MNXZ	Lesione nervosa a localizzazione non specificata o che attraversa I confini anatomici	MNXZ	Neurological lesion Location Unspecified or Crossing Anatomical Boundaries
MNYM	Emicrania	MNYM	Migraine
MNZC	Cefalea a grappolo	MNZC	Cluster headaches
MNZH	Cefalea	MNZH	Headaches
MNZM	Tensione muscolare/Spasticita' generalizzata	MNZM	Generalised tight muscles/spasticity
MNZX	Altro problema neurologico	MNZX	Other neurological problem
MNZZ	Cefalea non altrimenti specificata	MNZZ	Headache not otherwise specified
MOAC	Congiuntivite allergica	MOAC	Allergic conjunctivitis
MOCC	Cataratta	MOCC	Cataract
MOCG	Glaucoma	MOCG	Glaucoma
MOCV	Disturbo della vista	MOCV	Vision disorder
MOIC	Congiuntivite infettiva	MOIC	Infective conjunctivitis
MOIS	Orzaiolo	MOIS	Sty (eyelash)
MOJA	Astigmatismo	MOJA	Astigmatism
MOJH	Ipermetropia	MOJH	Hyperopia (hypermetropia)
MOJM	Miopia	MOJM	Myopia
MOSP	Pterigio	MOSP	Pterygium
MOZ1	Malattia oftalmologica (escluso trauma)	MOZ1	Ophthalmological Illness (excl trauma)
MPA3	Asma/allergia/febbre da fieno	MPA3	Asthma/allergy/hay fever/respiratory
MPAA	Asma - allergica	MPAA	Asthma - allergic
MPAL	Allergia - rinite/sinusite/febbre da fieno	MPAL	Allergy - rhinitis/sinusitis/hayfever
MPBC	Neoplasia respiratorio	MPBC	Respiratory neoplasm
MPCX	Limitazione cronica al flusso d'aria	MPCX	Chronic airflow limitation
MPEE	Asma - indotta da esercizio	MPEE	Asthma - exercise induced only
MPI1	Infezione del sistema respiratorio	MPI1	Respiratory system infection
MPIB	Bronchite	MPIB	Bronchitis
MPIC	Infezione da COVID-19	MPIC	COVID-19 infection
MPICA	COVID-19 asintomatico (rilevato al test)	MPICA	COVID-19 asymptomatic picked up on screening
MPICL	Condizione post COVID-19 (inclusa long COVID)	MPICL	Post COVID-19 condition (including long COVID)
MPICV	Reazione avversa al vaccino per COVID-19	MPICV	Adverse reaction to a COVID-19 vaccine
MPIG	Faringite	MPIG	Pharyngitis
MPIH	Cefalea dei seni	MPIH	Sinus headache
MPII	Influenza virale	MPII	Influenza virus
MPIL	Altra infezione al tratto respiratorio inferiore	MPIL	Other lower respiratory tract infection
MPIP	Polmonite/bronchite/infezione del tratto respiratorio inferiore	MPIP	Pneumonia/bronchitis/lower respiratory tract infection
MPIRS	Virus Respiratorio Sinciziale (RSV)	MPIRS	Respiratory Syncytial Virus (RSV)
MPIS	Sinusite	MPIS	Sinusitis
MPIT	Tonsillite	MPIT	Tonsillitis
MPIV	Infezione respiratoria (sospetto COVID-19)	MPIV	Respiratory infection suspected of being COVID-19
MPIX	Altra infezione del tratto respiratorio superiore	MPIX	Other upper respiratory tract infection
MPJC	Fibrosi cistica	MPJC	Cystic Fibrosis
MPSA	Sintomi respiratori da inquinamento atmosferico	MPSA	Respiratory symptoms from air pollution
MPVE	Embolia polmonare	MPVE	Pulmonary embolus
MPXX	Malattia respiratoria	MPXX	Respiratory Disease
MPYS	Sarcoidosi polmonare	MPYS	Pulmonary sarcoidosis
MPZT	Condizione/Malattia al naso/gola	MPZT	Nose /throat illness /condition
MPZX	Altra malattia respiratoria non altrimenti specificata	MPZX	Other respiratory illness not otherwise specified
MRBXA	Tumore alla caviglia	MRBXA	Tumour ankle
MRBXB	Tumore al gluteo	MRBXB	Tumour lumbar buttock
MRBXD	Tumore alla colonna toracica/gabbia toracica	MRBXD	Tumour thoracic spine/chest wall
MRBXE	Tumore al gomito	MRBXE	Tumour elbow
MRBXF	Tumore al piede	MRBXF	Tumour foot
MRBXG	Tumore all'anca/inguine	MRBXG	Tumour groin and Hip
MRBXK	Tumore a ginocchio	MRBXK	Tumour knee
MRBXL	Tumore alla colonna lombare	MRBXL	Tumour lumbar spine
MRBXN	Tumore al collo	MRBXN	Tumour neck
MRBXQ	Tumore alla gamba	MRBXQ	Tumour lower leg
MRBXR	Tumore all'avambraccio	MRBXR	tumour forearm
MRBXS	Tumore alla spalla	MRBXS	Tumour shoulder
MRBXT	Tumore alla coscia	MRBXT	Tumour thigh
MRBXU	Tumore al braccio	MRBXU	Tumour upper arm
MRBXW	Tumore al polso/mano	MRBXW	Tumour wrist/hand
MRBXX	Altro tumore non altrimenti specificato	MRBXX	Other tumour not otherwise mentioned
MRCO	Artrosi non traumatica	MRCO	Osteoarthritis O/A - non-traumatic
MRER	Rabdomiolisi	MRER	Rhabdomyolysis
MRIB	Infezione ossea - osteomielite	MRIB	Infection of bone - osteomyelitis
MRIBL	Discite settica - osteomielite della colonna vertebrale	MRIBL	Septic discitis - osteomyelitis of the spine
MRIBT	Infezione ossea - osteomielite alla coscia	MRIBT	Infection of bone - osteomyelitis thigh
MRIF	Infezione a articolazione del piede	MRIF	Infected foot joint
MRIJ	Infezione articolare-artrite settica (esclusa complicazione di chirurgia o lacerazione perforante)	MRIJ	Joint infection - septic arthritis (excl complications of surgery or perforating lacerations)
MRIJA	Infezione all'articolazione dell'anca	MRIJA	Infected ankle joint
MRIJE	Infezione all'articolazione del gomito	MRIJE	Infected elbow joint
MRIJH	Infezione all'articolazione dell'anca	MRIJH	Infected hip joint
MRIJS	Infezione all'articolazione della spalla	MRIJS	Infected shoulder joint
MRIJW	Infezione al polso, mano, dita della mano, pollice	MRIJW	Infected wrist, hand, finger, thumb joint
MRIK	Infezione dell'articolazione del ginocchio	MRIK	Infected knee joint
MRIP	Infezione della sinfisi pubica	MRIP	Infected pubic symphysis
MRJ1G	Anomalia congenita dell'articolazione dell'anca	MRJ1G	Congenital abnormality of hip joint
MRJ2G	Anomalia strutturale all'anca/inguine	MRJ2G	Structural Abnormaility of Hip/Groin
MRJA	Prescrizione di esercizi per paziente con artrosi	MRJA	Exercise prescription for patient with arthritis
MRJB	Spina Bifida	MRJB	Spina Bifida
MRJBL	Scoliosi lombare	MRJBL	Lumbar Scoliosis
MRJC	Coalizione calcaneonavicolare	MRJC	Calcaneonavicular coalition
MRJCF	Coalizione calcaneocuboidea	MRJCF	Calcaneocuboid coalition
MRJCK	Anomalia congenita dell'articolazione del ginocchio	MRJCK	Congenital cartilage abnormality of knee
MRJCL	Anomalia congenita alla colonna lombare	MRJCL	Congenital abnormality Lumbar Spine
MRJDG	Lussazione congenita dell'anca	MRJDG	Congenital dislocation of hip
MRJEC	Anomalia strutturale alla gabbia toracica	MRJEC	Chest Structural Abnormaility
MRJFF	Osso accessorio al piede	MRJFF	Accessory bone foot
MRJH	Ipermobilita' articolare generalizzata	MRJH	Generalised hypermobility of joints
MRJHF	Dita a martello	MRJHF	Hammer toes
MRJHX	Ipo o iper mobilita' articolare	MRJHX	Hypo or hyper - mobility of joints
MRJIQ	Muscolo soleo accessorio (esclusa lesione a questo muscolo)	MRJIQ	Accessory soleus muscle (excl inj to that muscle)
MRJKK	Menisco laterale discoide	MRJKK	Discoid lateral meniscus
MRJL	Anomalia strutturale alla colonna lombosacrale	MRJL	Lumbosacral Spine Structural Abnormality
MRJLL	Lombarizzazione di S1	MRJLL	Lumbarisation of S1 segment
MRJMQ	Anomalia muscolare alla gamba	MRJMQ	Muscle abnormality of lower leg
MRJO	Ipomobilita' articolare generalizzata	MRJO	Generalised hypomobility of joints
MRJPK	Rotula bi- o multi-partita	MRJPK	Bi or multipartite patella
MRJSD	Scoliosi toracica	MRJSD	Thoracic scoliosis
MRJSL	Sacralizzazione di L5	MRJSL	Sacralisation of L5 segment
MRJT	Coalizione talonavicolare	MRJT	Talonavicular Coalition
MRJTF	Dita a collo di cigno	MRJTF	Claw toes
MRJUF	Coalizione tarsale	MRJUF	Tarsal Coalition of foot
MRJVW	Varianza radioulnare	MRJVW	Radioulnar variance
MRJXF	Anomalia strutturale al piede	MRJXF	Structural Abnormality of Foot
MRJXK	Anomalia strutturale al ginocchio	MRJXK	Structural Abnormality of knee
MRJXQ	Anomalia strutturale alla gamba	MRJXQ	Structural Abnormality of Lower leg
MRJXS	Anomalia strutturale alla spalla	MRJXS	Shoulder Structural Abnormality
MRJYD	Cifosi toracica	MRJYD	Thoracic kyphosis
MRJZD	Anomalia strutturale alla colonna toracica	MRJZD	Thoracic Spine Structural Abnormality
MRYA	Spondilite anchilosante	MRYA	Ankylosing spondylitis
MRYG	Gotta	MRYG	Gout
MRYGA	Gotta alla caviglia/piede (incluso alluce)	MRYGA	Gout in ankle/foot (incl big toe)
MRYGE	Gotta al gomito	MRYGE	Gout in elbow
MRYGK	Gotta al ginocchio	MRYGK	Gout in knee
MRYGP	Gotta alla mano/dita	MRYGP	Gout in hands/fingers
MRYGZ	Gotta in altra regione non altrimenti specificata	MRYGZ	Gout in other location not otherwise specified
MRYI	Sindrome di Reiter	MRYI	Reiter's syndrome
MRYIL	Infiammazione dell'articolazione sacroiliaca	MRYIL	Sacroiliac Joint Inflammation
MRYL	Lupus Eritematoso Sistemico (LES)	MRYL	Lupus/systemic lupus erythematosus (SLE)
MRYN	Artrite sieronegativa	MRYN	Seronegative arthritis
MRYNL	Artrite sieronegativa non specifica che affligge l'articolazione sacroiliaca	MRYNL	Non specific seronegative arthritis affecting SIJ
MRYNX	Artrite sieronegativa non specifica che affligge piu' articolazioni	MRYNX	Non specific seronegative arthritis affecting many joints
MRYNZ	Artrite sieronegativa non specifica che affligge meno di 4 articolazioni	MRYNZ	Non specific seronegative arthritis affecting <4 joints
MRYP	Pseudogotta	MRYP	Pseudogout
MRYPK	Pseudogotta al ginocchio	MRYPK	Pseudogout in knee
MRYPZ	Pseudogotta in altra articolazione/regione	MRYPZ	Pseudogout in other joint/location
MRYR	Artrite reumatoide	MRYR	Rheumatoid arthritis
MRYRX	Artrite reumatoide che affligge piu' articolazioni	MRYRX	Rheumatoid arthritis affecting many joints
MRYRZ	Artrite reumatoide che affligge meno di 4 articolazioni	MRYRZ	Rheumatoid arthritis affecting <4 joints
MRYS	Artrite psoriatica	MRYS	Psoriatic arthritis
MRYX	Malattia reumatologica	MRYX	Rheumatological Illness
MRZF	Fibromialgia/dolore muscolare in aree multiple	MRZF	Fibromyalgia/multiple sore muscle areas
MRZK	Artrite infiammatoria al ginocchio	MRZK	Inflammatory arthritis of knee
MRZP	Lesioni muscoloscheletriche associate alla gravidanza	MRZP	Pregnancy associated musculoskeletal injury
MRZX	Altra malattia reumatologica non diagnosticata	MRZX	Rheumatological disease other/undiagnosed
MSAA	Ansia prenatale	MSAA	Antenatal anxiety
MSAD	Depressione prenatale	MSAD	Antenatal depression
MSDA	Disordine comportamentale (alcool, droga)	MSDA	Behavioural disorder (alcohol, drugs)
MSEE	Dipendenza da esercizio	MSEE	Exercise addiction
MSEF	Triade dell'atleta femmina	MSEF	Female athlete triad
MSEX	Disordine da eccessivo esercizio	MSEX	Overexercising disorder
MSNA	Anoressia nervosa	MSNA	Anorexia nervosa
MSNB	Bulimia nervosa	MSNB	Bulimia nervosa
MSNM	RED-S (Deficienza Energetica Relativa nello Sport)	MSNM	RED-S (Relative Energy Deficiency in Sport)
MSSA	Ansia/panico/disordine compulsivo	MSSA	Anxiety/panic/compulsive disorder
MSSH	Sindrome da deficit di attenzione e iperattivita' (ADHD)	MSSH	Attention deficit hyperactivity disorder
MSSP	Fobie specifiche	MSSP	Specific phobias
MSSS	Disordini del sonno	MSSS	Sleep disorders
MSX6	Psicologico/psichiatrico	MSX6	Psychological/psychiatric
MSXB	Disordini bipolari	MSXB	Bipolar disorders
MSXD	Depressione/disordini dell'umore	MSXD	Depression/mood disorder
MSXS		MSXS	Somatisation
MSZA	Disordine di adattamento (incluso esaurimento)	MSZA	Adjustment disorder (incl burrnout)
MSZG	Disordine comportamentale (eg gambling/other addiction)	MSZG	Behavioural disorder (eg gambling/other addiction)
MSZX	Altro disordine psicologico/psichiatrico non altrimenti specificato	MSZX	Other psychological/psychiatric disorder not otherwise specified
MTCC	Condizione dentale	MTCC	Dental condition
MTIP	Parodontite	MTIP	Periodontitis
MTIT	Carie dentale	MTIT	Dental caries
MTIW	Dente del giudizio	MTIW	Wisdom tooth
MUBB	Cisti ovarica (benigna)	MUBB	Ovarian cyst (benign)
MUBC	Cancro cervicale/uterino	MUBC	Cervical/uterine cancer
MUBO	Cancro ovarico	MUBO	Ovarian cancer
MUBS	Anomalia al pap test cervicale	MUBS	Abnormal cervical smear
MUCA	Consiglio/Rieducazione pavimento pelvico	MUCA	Pelvic floor advice/education
MUCP	Sindrome ovarica policistica	MUCP	PCOS (Polycystic ovary syndrome)
MUED	Disfunzione erettile relazionata a bicicletta/vogatore	MUED	Erectile dysfunction related to cycling/rowing
MUEE	Amenorrea associata a dieta ed esercizio fisico	MUEE	Diet and Exercise associated amenorrhoea
MUEI	Incontinenza urinaria	MUEI	Urinary incontinence
MUIC	Cistite	MUIC	Cystitis
MUIE	Epididimite	MUIE	Epididymitis
MUIG	Infezione ginecologica	MUIG	Gynaecological infection
MUIP	Pielonefrite	MUIP	Pyelonephritis
MUIS	Malattia trasmessa sessualmente	MUIS	Sexually transmitted disease
MUIT	Infezione del tratto urinario	MUIT	Urinary Tract Infection
MUIX	Altra infezione genitourinaria	MUIX	Other genitourinary infection
MUJV	Varicocele	MUJV	Varicocele
MUSD	Disfunzione erettile non associata ad esercizio	MUSD	Erectile dysfunction non-exercise related
MUVH	Ematuria	MUVH	Haematuria
MUXF	Altra diagnosi al pavimento pelvico	MUXF	Pelvic floor other diagnosis
MUXX	Malattia genitourinaria	MUXX	Genitourinary Illness
MUXZ	Altra malattia ginecologica	MUXZ	Other gynaecological illness
MUYA	Altra amenorrea	MUYA	Other amenorrhoea
MUYD	Dismenorrea	MUYD	Dysmenorrhoea
MUYE	Endometriosi	MUYE	Endometriosis
MUYR	Menorragia	MUYR	Menorrhagia
MUYZ	Dolore pelvico non specifico	MUYZ	Pelvic Pain non-specific
MUZA	Consiglio/Consultazione prenatale	MUZA	Antenatal advice / consult
MUZAB	Aborto	MUZAB	Abortion
MUZB	Altra diagnosi urologica/vescicale (inclusa nocturia)	MUZB	Other urological/bladder diagnosis (incl nocturia)
MUZC	Taglio cesareo post parto	MUZC	Postpartum ceasarean section
MUZF	Consiglio/Consultazione fertilita'	MUZF	Fertility advice consultation
MUZL	Vulvodinia	MUZL	Vulvodynia
MUZM	Aborto spontaneo	MUZM	Miscarriage
MUZN	Consulenza/consulto postnatale	MUZN	Postnatal advice / consult
MUZO	Consiglio per contraccettivi ormonali	MUZO	Hormonal contraceptive advice
MUZP	Gravidanza	MUZP	Pregnancy
MUZP1	Rottura perineale (grado 1 - 2)	MUZP1	Perineal tear (grade 1 - 2)
MUZP3	Rottura perineale (grado 3 - 4)	MUZP3	Perineal tear (grade 3 - 4)
MUZPE	Gravidanza ectopica	MUZPE	Ectopic pregnancy
MUZQ	Prolasso di organo pelvico	MUZQ	Pelvic organ prolapse
MUZT	Richiesta per test di gravidanza	MUZT	Request for pregnancy test
MUZV	Parto vaginale dopo il parto	MUZV	Postpartum vaginal delivery
MUZX	Consultazione ginecologica	MUZX	Gynaecological consultation
MUZZ	Malattia urinaria	MUZZ	Urinary Illness
MXBCH	Tumore alla testa	MXBCH	Tumour head
MXDD	Avvelenamento/overdose/uso di droghe	MXDD	Drug use/overdose/poisoning
MXEB	Barotrauma	MXEB	Barotrauma
MXED	Malattia da decompressione	MXED	Decompression sickness
MXI5	Virus provato con sierologia	MXI5	Virus proven by serology
MXI8	Altra infezione	MXI8	Infection, other
MXICV	Chikungunya	MXICV	Chikungunya
MXID	Febbre Dengue	MXID	Dengue Fever
MXIG	Mononucleosi	MXIG	Glandular Fever
MXIM	Malaria	MXIM	Malaria
MXIMP	Parotite	MXIMP	Mumps
MXIMS	Morbillo	MXIMS	Measles
MXIRV	Rubella	MXIRV	Rubella
MXITB	Tuberculosi	MXITB	Tuberculosis
MXIV	Varicella	MXIV	Chicken Pox
MXIX	Infezione	MXIX	Infection
MXJD	Condizione relazionata a dismorfismo sessuale	MXJD	Condition related to Sexual Dimorphism
MXJT	Condizione relazionata a stato di transgender	MXJT	Condition related to Transgender status
MXN1	Stanchezza non diagnosticata	MXN1	Tired athlete undiagnosed
MXN7	Nutrizionale (inclusa deficienza vitaminica)	MXN7	Nutritional (including vitamin deficiency)
MXNS	Consiglio su legalita' di farmaci/supplementi	MXNS	Advice on legality of drug/supplement
MXSE	Malattia ambientale	MXSE	Environmental Illness
MYAH	Tiroidite di Hashimoto	MYAH	Hashimoto's thyroiditis
MYBBC	Cancro al seno	MYBBC	Breast cancer
MYBBL	Investigazione per massa al seno	MYBBL	Breast lump for investigation
MYIB	Mastite/Infezione al seno	MYIB	Mastitis/breast infection
MYJ	Amenorrea ipotalamica funzionale	MYJ	Functional hypothalamic amenorrhoea
MYJO	Prescrizione di esercizi per paziente con obesita'	MYJO	Exercise prescription for patient with obesity
MYNG	Ginecomastia	MYNG	Gynaecomastia
MYSBT	Mastalgia (tensione ciclica del seno)	MYSBT	Mastalgia (cyclical breast tenderness)
MYXB	Consigli per cura del seno	MYXB	Advice on breast care
MYYF	Sindrome di fatica cronica	MYYF	Chronic Fatigue Syndrome
MYYT	Disordine tiroideo	MYYT	Thyroid disorder
MYYX	Malattia endocrina	MYYX	Endocrine Illness
MYYZ	Altri disordini endocrinologici	MYYZ	Other endocrine disorder
MZIQ	Quarantena per viaggio o contatto	MZIQ	Quarantine due to overseas travel or contact tracing
MZXX	Altra malattia medica non diagnosticata	MZXX	Medical Illness Undiagnosed/Other
MZZ1	Consultazione	MZZ1	Consultation
MZZ2	Screening	MZZ2	Screening
MZZ3	Preparazione per viaggio-consiglio per vaccinazione	MZZ3	Preparation for overseas travel - advice immunisations
MZZ4	Prescrizione di esercizi	MZZ4	Exercise prescription
MZZ6	Educazione	MZZ6	Education
MZZC	Certificato medico	MZZC	Medical certificate
MZZE	Consiglio su equipment/altro supporto (es: calzature appropriate)	MZZE	Advice on equipment/other aids e.g. appropriate footwear.
MZZO	Obesita'	MZZO	Obesity
MZZP	Documentazione/Modulistica	MZZP	Paperwork
MZZR	Ripetizione di prescrizione	MZZR	Prescription repeat
MZZX	Altra malattia medica	MZZX	Other medical illness
MZZZ	Rinvio a medico specialista	MZZZ	Referral
NA1	Artrosi di articolazione interfaccettaria cervicale	NA1	Cervical facet joint arthritis
NAX	Artrosi/Degenerazione discale alla colonna cervicale	NAX	Cervical spinal column degenerative disc disease/arthritis
NC1	Lesione di disco cervicale	NC1	Cervical disc Injury
NC2	Degenerazione discale cervicale	NC2	Cervical disc degeneration
NCL	Distorsione di disco cervicale	NCL	Cervical Disc sprain
NCP	Prolasso discale cervicale	NCP	Cervical Disc Prolapse
NF1	Frattura/e cervicale stabile	NF1	Stable cervical fracture/s
NF2	Frattura/e cervicale instabile	NF2	Unstable cervical fracture/s
NFC	Frattura/e cervicale	NFC	Cervical Fracture/s
NFS	Frattura da avulsione cervicale (es: frattura del processo spinoso)	NFS	Avulsion fracture/s cervical spine (e.g. spinous process fracture)
NFX	Frattura al collo	NFX	Neck Fracture
NH1	Contusione/Ematoma al collo	NH1	Neck contusion/haematoma
NIX	Abrasione al collo	NIX	Neck abrasion
NK1	Lacerazione al collo non richiedente sutura	NK1	Neck laceration not requiring suturing
NKX	Lacerazione al collo	NKX	Neck Laceration
NKXQ	Complicazione di lacerazione al collo inclusa infezione)	NKXQ	Complication of neck laceration including infection
NKXS	Lacerazione al collo richiedente sutura	NKXS	Neck laceration requiring suturing
NL1	Distorsione articolazione interfaccettaria/legamento del collo	NL1	Facet Joint/Neck Ligament sprain
NLW	Whiplash/Distorsione al collo	NLW	Whiplash/neck sprain
NM1	Stiramento muscolare al collo	NM1	Neck muscle strain
NMT	Trigger points/Spasmo/Torticollo a muscolo del collo	NMT	Neck muscle soreness/spasm/torticollis
NN1	Compressione/Stiramento radice nervosa cervicale	NN1	Cervical nerve root compression/stretch
NN2	Lesione del midollo spinale a livello cervicale	NN2	Cervical spinal cord injury
NN3	Stenosi del canale spinale a livello cervicale	NN3	Cervical spinal canal stenosis
NN4	Concussione del midollo spinale a livello cervicale	NN4	Cervical spinal cord concussion
NNX	Lesione nervosa al collo	NNX	Neurological Neck Injury
NO1	Corpo estraneo in laringe	NO1	Foreign body in larynx
NOF	Frattura laringea	NOF	Laryngeal fracture
NOL	Trauma laringeo	NOL	Laryngeal trauma
NOX	Danno a organo del collo	NOX	Neck Organ Damage
NP1	Dolore cervicale funzionale	NP1	Cervical functional pain
NPH	Cefalea cervicogenica	NPH	Cervicogenic headache
NPM	Trigger points/Spasmo/Torticollo a tendine/muscolo del collo	NPM	Neck muscle and/or tendon strain/spasm/trigger points
NQF	Instabilita' della colonna cervicale	NQF	Cervical Spine Instability
NSX	Frattura da stress cervicale	NSX	Cervical stress fracture
NUS	Sublussazione/Instabilita' cervicale	NUS	Cervical Subluxation/instability
NZ1	Dolore al collo non diagnosticato	NZ1	Neck pain undiagnosed
NZO	Post-chirurgia al collo	NZO	Post neck surgery
NZS	Anomalia strutturale alla colonna cervicale	NZS	Structural Abnormality Cervical Spine
NZX	Dolore/Lesione al collo non altrimenti specificata	NZX	Neck Pain/Injury Not Otherwise Specified
NZZ	Lesione al collo	NZZ	Neck Injuries
OH1	Ecchimosi/Ematoma a tessuto molle dell'addome	OH1	Abdominopelvic Soft Tissue Bruising/Haematoma
OIX	Complicazione di abrasione all'addome inclusa infezione	OIX	Complication of abrasion to trunk - including infection
OKS	Lacerazione all'addome richiedente sutura	OKS	Truncal laceration requiring suturing
OKX	Lacerazione/Abrasione all'addome	OKX	Truncal Laceration/Abrasion
OM1	Trigger Points/Spasmo muscolare al tronco	OM1	Truncal Muscle Trigger Points/Spasm
OMA	Stiramento del muscolo trasverso dell'addome	OMA	Transversus abdominis muscle strain
OMM	Stiramento a muscolo dell'addome	OMM	Truncal Muscle Strain
OMO	Stiramento a muscolo obliquo dell'addome	OMO	Abdominal oblique muscle strain
OMT	Trigger points/Spasmo muscolare all'addome	OMT	Abdominal muscle soreness or spasm
OMW	Winded (fiato corto)	OMW	Winded
OMY	Trigger points/Spasmo del muscolo retto dell'addome	OMY	Rectus abdominis trigger points/spasm
OO1	Trauma all'intestino	OO1	Intestinal trauma
OOB	Trauma alla vescica	OOB	Bladder trauma
OOH	Lesione all'addome	OOH	Trunk and Abdominal Injury
OOK	Trauma al rene	OOK	Kidney trauma
OOL	Trauma al fegato	OOL	Liver trauma
OOM	Trauma multiplo a organi dell'addome	OOM	Multiple organ trauma
OOP	Trauma al pancreas	OOP	Pancreatic trauma
OOS	Trauma alla milza	OOS	Spleen trauma
OOX	Lesione a organo dell'addome	OOX	Abdominal organ Injury
OOZ	Altro trauma a organo dell'addome non altrimenti specificato	OOZ	Other organ trauma not otherwise specified
OP1	Dolore addominale da sforzo	OP1	Exertional abdominal pain
OPS	Dolore addominale al fianco (crampo da sport)	OPS	Runner's stitch
OPY	Crampo muscolare all'addome	OPY	Abdominal muscle cramps
ORI	Rottura tendinea distale addominale	ORI	Abdominal tendon insertion rupture
OT1	Diastasi del retto addominale	OT1	Divarication of rectus abdominis
OT2	Impingement costoiliaco	OT2	Costolliac impingement
OTA	Lesione tendinea distale addominale	OTA	Abdominal tendon insertion injury
OTH	Tendinopatia addominale/Sports hernia	OTH	Sports hernia/abdominal tendinopathy
OTI	Ernia inguinale diretta	OTI	Direct inguinal hernia
OTR	Tendinopatia del retto addominale	OTR	Rectus abdominus tendinopathy
OTS	Stiramento tendineo distale addominale	OTS	Abdominal tendon insertion strain
OTU	Ernia ombelicale	OTU	Umbilical Hernia
OTX	Lesione tendinea all'addome	OTX	Abdominal tendon Injury
OZ1	Dolore all'addome non diagnosticato	OZ1	Abdominal pain undiagnosed
OZX	Dolore all'addome non altrimenti specificato	OZX	Abdominal pain not otherwise specified
PA1	Artrosi di articolazione interfalangea distale di dito della mano	PA1	DIP joint O/A fingers
PAC	Artrosi della I articolazione carpometacarpale	PAC	Carpometacarpal (CMC) joint O/A
PAF	Artrosi di dito della mano	PAF	Osteoarthritis of fingers
PAI	Artrosi dell'articolazione interfalangea del pollice	PAI	Interphalangeal joint O/A
PAM	Artrosi dell'articolazione metacarpofalangea del pollice	PAM	Metacarpophalangeal (MCP) joint O/A
PAP	Artrosi di articolazione interfalangea prossimale di dito della mano	PAP	PIP joint O/A fingers
PAT	Artrosi al pollice	PAT	Osteoarthritis of thumb
PD1	Lussazione di articolazione metacarpofalangea o interfalangea	PD1	Dislocated metacarpophalangeal or interphalangeal joint
PD5	Lussazione dell'articolazione metacarpofalangea del mignolo	PD5	MCP joint dislocation little finger
PDA	Complicazione di lussazione a articolazione del pollice	PDA	Complication of thumb joint dislocation
PDB	Lussazione dell'articolazione metacarpofalangea dell'indice	PDB	MCP joint dislocation index finger
PDC	Lussazione dell'articolazione metacarpofalangea del medio	PDC	MCP joint dislocation middle finger
PDD	Lussazione dell'articolazione metacarpofalangea dell'anulare	PDD	MCP joint dislocation ring finger
PDE	Lussazione di due o piu' articolazioni metacarpofalangee delle dita	PDE	MCP joint dislocation of two or more fingers
PDF	Lussazione dell'articolazione interfalangea del pollice	PDF	Dislocation of interphalangeal (IP) joint thumb
PDG	Lussazione dell'articolazione interfalangea prossimale dell'indice	PDG	Proximal interphalangeal (PIP) joint dislocation index finger
PDH	Lussazione dell'articolazione interfalangea prossimale del medio	PDH	PIP joint dislocation middle finger
PDI	Lussazione dell'articolazione interfalangea prossimale dell'anulare	PDI	PIP joint dislocation ring finger
PDJ	Lussazione dell'articolazione interfalangea prossimale del mignolo	PDJ	PIP joint dislocation little finger
PDK	Lussazione dell'articolazione interfalangea distale dell'indice	PDK	Distal interphalangeal (DIP) joint dislocation index finger
PDL	Lussazione dell'articolazione interfalangea distale del medio	PDL	DIP joint dislocation middle finger
PDM	Lussazione dell'articolazione interfalangea distale dell'anulare	PDM	DIP joint dislocation ring finger
PDN	Lussazione multipla di articolazioni interfalangee prossimali e/o distali	PDN	Multiple PIP and/or DIP joint dislocations
PDQ	Lussazione dell'articolazione carpometacarpale del pollice	PDQ	Dislocation CMC joint thumb
PDS	Lussazione dell'articolazione interfalangea distale del mignolo	PDS	DIP joint dislocation little finger
PDT	Lussazione dell'articolazione metacarpofalangea del pollice	PDT	Dislocation of MCP joint thumb
PDV	Lussazione articolare di articolazione delle dita con lesione della piastra volare	PDV	Finger joint dislocation with volar plate injury
PDW	Lussazione di articolazione metacarpofalangea alle dita	PDW	Dislocation of MCP joint finger(s)
PDX	Lussazione di articolazione interfalangea distale di dito sconosciuto	PDX	DIP joint dislocation finger unknown
PDY	Lussazione di articolazione interfalangea prossimale di dito sconosciuto	PDY	PIP joint dislocation finger unknown
PF1	Frattura di Bennett's/lussazione del pollice	PF1	Bennett's fracture/dislocation thumb
PF2	Frattura del IV metacarpo	PF2	Fracture 4th metacarpal
PF3	Frattura di falange	PF3	Fractured phalanx
PF5	Frattura della falange distale del mignolo	PF5	Distal phalanx fracture little finger
PF7	Frattura della diafisi del I metacarpo	PF7	Fracture shaft 1st metacarpal
PFA	Frattura da avulsione di falange	PFA	Avulsion fracture phalanx
PFB	Frattura del II metacarpo	PFB	Fracture 2nd metacarpal
PFC	Frattura del III metacarpo	PFC	Fracture 3rd metacarpal
PFD	Frattura della falange media del medio	PFD	Middle phalanx fracture middle finger
PFE	Frattura del V metacarpo	PFE	Fifth metacarpal fracture
PFF	Frattura della falange prossimale del pollice	PFF	Fracture proximal phalanx of thumb
PFG	Frattura della falange prossimale dell'indice	PFG	Proximal phalanx fracture index finger
PFH	Frattura della falange prossimale del medio	PFH	Proximal phalanx fracture middle finger
PFI	Frattura della falange prossimale dell'anulare	PFI	Proximal phalanx fracture ring finger
PFJ	Frattura della falange prossimale del mignolo	PFJ	Proximal phalanx fracture little finger
PFK	Frattura della falange distale del pollice	PFK	Fracture distal phalanx thumb
PFL	Frattura della falange media dell'indice	PFL	Middle phalanx fracture index finger
PFM	Frattura di metacarpo (dal II al V)	PFM	Fracture metacarpals 2- 5
PFN	Frattura della falange media dell'anulare	PFN	Middle phalanx fracture ring finger
PFO	Frattura della falange media del mignolo	PFO	Middle phalanx fracture little finger
PFP	Frattura della falange distale dell'indice	PFP	Distal phalanx fracture index finger
PFQ	Frattura della falange distale del medio	PFQ	Distal phalanx fracture middle finger
PFR	Frattura di Rolando (frattura comminuta della base del I metacarpo)	PFR	Rolando fracture (comminuted fracture base 1st MC)
PFS	Frattura della falange distale dell'anulare	PFS	Distal phalanx fracture ring finger
PFT	Frattura al pollice	PFT	Fractured thumb
PFU	Frattura falangea multipla alle dita	PFU	Multiple phalangeal fractures fingers
PFX	Frattura multipla dei metacarpi	PFX	Multiple metacarpal fractures
PH1	Ecchimosi/Ematoma muscolare alla mano	PH1	Hand muscle bruising/haematoma
PIX	Abrasione alla mano	PIX	Hand abrasion
PJX	Contusione ossea alla mano	PJX	Hand bone contusion
PK2	Lacerazione/Abrasione al polso e mano	PK2	Wrist and Hand Laceration/Abrasion
PKD	Lacerazione al dorso della mano	PKD	Dorsal hand laceration
PKF	Lacerazione a dito della mano	PKF	Finger laceration
PKH	Lacerazione alla mano	PKH	Hand laceration
PKN	Lacerazione a unghia/letto ungueale di dito della mano	PKN	Laceration of fingernail/nailbed
PKT	Lacerazione al pollice	PKT	Thumb laceration
PL1	Distorsione del legamento collaterale ulnare del pollice (pollice dello sciatore)	PL1	Sprained ulnar collateral ligament (Skier's) thumb
PL2	Altra lesione legamentosa alla mano o alle dita	PL2	Other hand or finger ligament tear
PLC	Distorsione della I articolazione carpometacarpale	PLC	Thumb CMC joint sprain
PLM	Distorsione di articolazione metacarpofalangea	PLM	Metacarpophalangeal joint sprain
PLR	Rottura del legamento collaterale radiale del pollice all'articolazione metacarpofalangea	PLR	Thumb radial collateral ligament (RCL) rupture at MCP joint
PLS	Distorsione al pollice	PLS	Thumb sprain
PLT	Distorsione dell'articolazione interfalangea del pollice	PLT	Thumb IP joint sprain
PLU	Rottura del legamento collaterale ulnare del pollice (pollice dello sciatore)	PLU	Thumb ulnar collateral ligament (UCL) rupture at MCP joint (skier's thumb)
PP1	Altro dolore a dito della mano non altrimenti specificato	PP1	Other finger pain not otherwise specified
PP2	Sindrome regionale dolorosa complessa	PP2	Chronic regional pain syndrome
PPT	Altro dolore al pollice non altrimenti specificato	PPT	Other thumb pain not otherwise specified
PQ1	Complicazione di frattura alle dita (inclusa malunione)	PQ1	Complication from finger fracture (incl malunion)
PQC	Sinovite cronica della I articolazione carpometacarpale	PQC	Chronic synovitis of 1st CMC joint
PQD	Sinovite cronica di articolazione interfalangea distale a dito/a della mano	PQD	Chronic synovitis of DIP joint(s)
PQF	Sinovite cronica di dito della mano	PQF	Chronic synovitis of fingers
PQI	Sinovite cronica dell'articolazione interfalangea del pollice	PQI	Chronic Synovitis of IP joint thumb
PQJ	Sinovite cronica di articolazione metacarpofalangea a dito/a della mano	PQJ	Chronic synovitis of MCP joint(s)
PQM	Sinovite cronica dell'articolazione metacarpofalangea del pollice	PQM	Chronic synovitis of 1st MCP joint
PQP	Sinovite cronica di articolazione interfalangea prossimale a dito/a della mano	PQP	Chronic synovitis of PIP joint(s)
PQX	Sinovite cronica del pollice	PQX	Chronic synovitis of thumb
PR1	Lesione tendinea di tendine estensore delle dita (incluso dito a martello +/- frattura da avulsione della falange distale)	PR1	Finger extensor tendon injury (incl mallet finger +/- avulsion fracture distal phalanx)
PR4	Rottura tendinea del flessore dell'anulare	PR4	Ring finger flexor tendon rupture
PR5	Rottura tendinea del flessore del mignolo	PR5	Little finger flexor tendon rupture
PRA	Rottura tendinea dell'estensore dell'indice	PRA	Index finger extensor tendon rupture
PRB	Rottura tendinea dell'estensore del medio	PRB	Middle finger extensor tendon rupture
PRC	Rottura tendinea dell'estensore dell'anulare	PRC	Ring finger extensor tendon rupture
PRD	Tenosinovite/Tendinopatia di tendine estensore delle dita	PRD	Finger(s) extensor tenosynovitis/tendinopathy
PRE	Rottura tendinea dell'estensore del mignolo	PRE	Little finger extensor tendon rupture
PRF	Rottura tendinea di tendine flessore alla mano	PRF	Flexor tendon rupture finger(s)
PRT	Rottura tendinea del flessore del medio	PRT	Middle finger flexor tendon rupture
PRX	Rottura di tendine flessore al pollice	PRX	Rupture thumb flexor tendon
PSS	Sesamoidite del pollice	PSS	Sesamoiditis of thumb
PT1	Rottura tendinea del flessore dell'indice	PT1	Index finger flexor tendon rupture
PTD	Contrattura di Dupuytren	PTD	Dupytren's Contracture
PTF	Tenosinovite/Tendinopatia a tendine flessore delle dita	PTF	Finger flexor tenosynovitis/tendinopathy
PTG	Dito a scatto	PTG	Trigger Finger
PTP	Lesione della puleggia dei tendini flessori delle dita	PTP	Flexor pully Injury fingers
PTT	Pollice a scatto	PTT	Trigger thumb
PU1	Instabilita' di articolazione interfalangea prossimale/distale alle dita	PU1	Finger PIP or DIP joint instability
PUC	Instabilita' della I articolazione carpometacarpale	PUC	Instability 1st CMC joint
PUD	Complicazione di lussazione di articolazione interfalangea prossimale/distale	PUD	Complication of PIP/DIP joint dislocation
PUF	Instabilita' di articolazione metacarpofalangea alle dita	PUF	Finger MCP joint instability
PUI	Instabilita' dell'articolazione interfalangea del pollice	PUI	Interphalangeal joint instability of thumb
PUK	Complicazione di distorsione a articolazione metacarpofalangea delle dita	PUK	Complication of finger MCP joint sprain
PUM	Instabilita' dell'articolazione metacarpofalangea del pollice	PUM	Instability 1st MCP joint
PUQ	Complicazione di distorsione di articolazione metacarpofalangea (esclusa instabilita' cronica)	PUQ	Complication of MCP joint sprain excl chronic instability
PVH	Ematoma all'unghia del pollice	PVH	Thumbnail haematoma
PVN	Ematoma all'unghia di dito della mano	PVN	Fingernail haematoma
PVT	Ecchimosi/Ematoma al pollice	PVT	Thumb bruising/haematoma
PZH	Altro dolore alla mano non altrimenti specificato	PZH	Other hand pain not otherwise specified
PZS	Post-chirurgia alla mano	PZS	Post hand surgery
QBC	Borsite calcaneale (pump bump)	QBC	Calcaneal bursitis (pump bump)
QBX	Borsite non altrimenti specificata	QBX	Bursitis not otherwise specified
QF1	Frattura di tibia +/- perone	QF1	Fractured tibia +/- fibula
QF2	Frattura distale del perone	QF2	Fractured distal shaft fibula
QFF	Frattura del femore	QFF	Fractured fibula
QFH	Frattura prossimale del perone	QFH	Fractured proximal fibula
QFM	Frattura della diafisi del perone	QFM	Fractured midshaft fibula
QFN	Frattura della diafisi del perone con associata lesione del nervo peroneale	QFN	Fractured fibula with associated peroneal nerve injury
QFO	Frattura della diafisi della tibia	QFO	Fractured midshaft tibia
QFQ	Frattura della tibia +/- perone con altre complicazioni (es: sindrome compartimentale)	QFQ	Fractured tibia +/- fibula with other complication (e.g. compartment syndrome)
QFS	Frattura della diafisi del perone con associata lesione della sindesmosi	QFS	Fractured mid-fibula with associated syndesmosis injury ankle
QFT	Frattura della diafisi di tibia e perone	QFT	Fractured midshaft tibia and fibula
QFX	Frattura alla gamba	QFX	Lower Leg Fractures
QFZ	Frattura composta di tibia +/- perone	QFZ	Compound fractured tibia +/- fibula
QH1	Ecchimosi/Ematoma a tessuto molle della gamba	QH1	Leg Soft Tissue Bruising/Haematoma
QH2	Contusione/Ematoma al polpaccio	QH2	Calf contusion/haematoma
QHA	Ematoma del tibiale anteriore	QHA	Tib anterior haematoma
QHM	Ematoma a muscolo della gamba	QHM	Lower leg muscle haematoma
QHP	Ematoma dei muscoli peronieri	QHP	Peroneal Haematoma
QHZ	Altra ecchimosi/ematoma a tessuto molle dello stinco non altrimenti specificato	QHZ	Other shin soft tissue bruising/haematoma not otherwise specified
QI1	Infezione a tessuto molle della gamba	QI1	Lower leg soft tissue infection
QIS	Abrasione allo stinco	QIS	Shin abrasion
QJX	Contusione ossea alla gamba	QJX	Lower leg bone contusion
QK1	Lacerazione alla gamba	QK1	Lower Leg Laceration
QK2	Lacerazione/Abrasione al polpaccio	QK2	Calf laceration/abrasion
QKXI	Infezione come complicazione di lacerazione/abrasione alla gamba	QKXI	Infection as complication of lower leg laceration/abrasion
QKXQ	Altra complicazione di lacerazione/abrasione alla gamba	QKXQ	Other complication of lower leg laceration/abrasion
QL1	Distorsione dell'articolazione tibioperoneale prossimale	QL1	Sprained superior tibiofibular joint
QM1	Lesione muscolare/stiramento del gastrocnemio	QM1	Gastrocnemius muscle injury/strain
QMA	Lesione muscolare al compartimento anteriore della gamba	QMA	Anterior compartment muscle injury
QMD	DOMS alla gamba	QMD	Delayed onset muscle soreness
QML	Lesione muscolare del gastrocnemio laterale	QML	Lateral gastroc strain
QMLX	Lesione muscolare al compartimento laterale della gamba	QMLX	Lateral compartment muscle injury
QMM	Lesione muscolare del gastrocnemio mediale	QMM	Medial gastroc strain
QMP	Lesioe muscolare del tibiale posteriore	QMP	Tibialis posterior strain
QMS	Lesione muscolare del soleo	QMS	Soleus muscle strain
QMSA	Lesione muscolare al soleo/soleo accessorio	QMSA	Soleus strain a/w accessory soleus
QMT	Crampo/Spasmo muscolare del polpaccio	QMT	Calf muscle cramps/spasm
QMX	Lesione muscolare alla gamba	QMX	Lower leg muscle Injury
QMYG	Trigger points/Spasmo muscolare del gastrocnemio	QMYG	Gastroc muscle trigger points/spasm
QMYP	Trigger points/Spasmo muscolare dei peronieri	QMYP	Peroneal trigger points/spasm
QN1	Paralisi del nervo peroneale (con piede cadente)	QN1	Peroneal nerve palsy (with foot drop)
QNX	Lesione di nervo alla gamba	QNX	Neurological Injury of Lower Leg
QPS	Trigger points/Spasmo muscolare del Soleo	QPS	Soleus Trigger points/Spasm
QPY	Altra lesione da sovraccarico alla gamba	QPY	Other Leg Overuse Injury
QQ1	Rottura della cisti di Baker	QQ1	Ruptured Baker's Cyst
QRA	Rottura del tendine d'achille	QRA	Achilles tendon rupture
QRI	Rottura del tendine d'achille all'inserzione calcaneale	QRI	Insertional Achilles tendon rupture
QRM	Rottura del tendine d'achille al terzo medio	QRM	Midsubstance Achilles tendon rupture
QRP	Rottura del tendine del muscolo plantare	QRP	Plantaris tendon rupture
QS1	Frattura da stress prossimale della tibia	QS1	Tibial bone stress lesion
QS2	Frattura da stress del perone	QS2	Fibular bone stress lesion
QSA	Frattura da stress della corticale anteriore della tibia	QSA	Stress fracture anterior cortex tibia
QSL	Frattura da stress del perone alla caviglia	QSL	Stress fracture fibula involving cortex
QSOF	Edema osseo del perone	QSOF	Fibula bone oedema
QSOT	Edema osseo della tibia	QSOT	Tibial bone oedema
QSP	Frattura da stress posteromediale della tibia	QSP	Stress fracture posteromedial tibia
QST	Frattura da stress della tibia	QST	Stress fracture tibia
QT1	Sindrome da stress tibiale mediale (MTSS)	QT1	Medial Tibial Stress Syndrome ('shin splints')
QTA	Tendinopatia achillea	QTA	Achilles tendinopathy
QTAP	Lesione del paratenonio del tendine d'Achille	QTAP	Achilles paratenon injury
QTB	Entesopatia achillea con borsite retrocalcaneale	QTB	Achilles enthesopathy with retrocalcaneal bursitis
QTPT	Tendinopatia del muscolo plantare	QTPT	Plantaris tendinopathy
QTS	Post-chirurgia al tendine d'achille	QTS	Post Achilles tendon surgery
QTT	Periostite anteriore	QTT	Anterior shin splints
QV4	Intrappolamento dell'arteria poplitea	QV4	Popliteal artery entrapment
QVT	Ecchimosi/Ematoma periostale pretibiale	QVT	Pretibial periosteal bruising/haematoma
QVV	Altra lesione vascolare alla gamba	QVV	Other vascular injury to lower leg
QVX	Lesione vascolare alla gamba	QVX	Vascular Injury Lower Leg
QWI	Infezione del moncone alla gamba	QWI	Infection of stump lower leg
QWS	Trauma del moncone all'arto inferiore	QWS	stump pressure injury lower limb
QY2	Sindrome compartimentale acuta anteriore della gamba	QY2	Acute anterior compartment syndrome
QYA	Sindrome compartimentale anteriore della gamba	QYA	Anterior compartment syndrome
QYB	Tenoperiostite alla gamba	QYB	Tenoperiostitis of lower leg
QYD	Sindrome compartimentale posteriore profonda della gamba	QYD	Deep posterior compartment syndrome
QYF	Altra sindrome compartimentale acuta della gamba	QYF	Other acute compartment syndrome to lower leg
QYL	Sindrome compartimentale laterale (peroneale) della gamba	QYL	Lateral (peroneal) compartment syndrome
QYM	Sindrome compartimentale multipla della gamba	QYM	Compartment syndrome multiple sites lower leg
QYP	Sindrome compartimentale posteriore della gamba	QYP	Posterior compartment syndrome
QYS	Post-chirurgia di rilassamento compartimentale	QYS	Post compartment release surgery
QZ1	Altro dolore/lesione alla gamba non altrimenti specificato	QZ1	Other Lower Leg Pain/Injury not otherwise specified
QZS	Post-chirurgia alla gamba	QZS	Post lower leg surgery
QZZ	Dolore alla gamba non diagnosticato	QZZ	Lower leg pain undiagnosed
RF1	Frattura di osso/a dell'avambraccio	RF1	Fractured forearm bone(s)
RFA	Frattura di Monteggia - Frattura dell'ulna alla diafisi e lussazione della testa del radio al gomito	RFA	Monteggia Fracture - midshaft ulna fracture and dislocation radial head at elbow
RFB	Frattura di radio e ulna al terzo medio	RFB	Fracture radius and ulna midshaft
RFC	Frattura di Colles del radio	RFC	Colles fracture radius
RFD	Frattura distale del radio	RFD	Fractured distal radius
RFG	Frattura di Galeazzi - Frattura diafisaria del radio, lussazione articolazione radioulnare distale	RFG	Galeazzi fracture - midshaft radius fracture, dislocation distal radioulnar joint
RFM	Frattura dell'ulna al terzo medio	RFM	Fractured ulna midshaft
RFR	Frattura del radio al terzo medio	RFR	Fracture radius midshaft
RFS	Frattura di Smiths distale del radio	RFS	Smiths fracture distal radius
RFU	Frattura distale dell' ulna	RFU	Fracture of distal ulna
RH1	Contusione/ematoma all'avambraccio	RH1	Forearm contusion/haematoma
RIX	Abrasione all'avambraccio	RIX	Forearm Abrasion
RJX	Contusione ossea all'avambraccio	RJX	Forearm bone contusion
RK1	Complicazione di lacerazione all'avambraccio (inclusa infezione)	RK1	Complication of forearm laceration including infection
RM1	Lesione muscolare all'avambraccio	RM1	Forearm Muscle Injury
RME	Stiramento di muscolo estensore all'avambraccio	RME	Forearm extensor muscle strain
RMF	Stiramento di muscolo flessore all'avambraccio	RMF	Forearm flexor muscle strain
RMT	Trigger points a muscolo dell'avambraccio	RMT	Forearm muscle soreness
RNX	Lesione nervosa all'avambraccio	RNX	Forearm Neurological Injury
RP1	Altra lesione da stress/sovraccarico all'avambraccio	RP1	Other Stress/Overuse injuries to Forearm
RS1	Frattura da stress di radio e/o ulna	RS1	Bone stress lesion radius and/or ulna
RSOR	Edema osseo del radio	RSOR	Bone oedema radius
RSOU	Edema osseo dell'ulna	RSOU	Bone oedema ulna
RSX	Frattura da stress all'avambraccio	RSX	Forearm Stress Fracture
RSXR	Frattura da stress del radio (inclusa corticale)	RSXR	Radial stress fracture involving cortex
RSXU	Frattura da stress dell'ulna (inclusa corticale)	RSXU	Ulna stress fracture involving cortex
RT1	Tendinopatia a tendine estensore all'avambraccio	RT1	Forearm extensor tendinopathy
RTE	Lesione a tendine estensore dell'avambraccio	RTE	Forearm extensor tendon injury
RTF	Tenosinovite a tendine flessore all'avambraccio	RTF	Forearm flexor tendon injury
RTI	Sindrome da intersezione	RTI	Intersection syndrome
RTS	Sindrome da stress ulnare mediale	RTS	Forearm splints/medial ulnar stress syndrome
RTX	Lesione tendinea all'avambraccio	RTX	Forearm Tendon Injury
RTY	Tenosinovite a tendine estensore all'avambraccio	RTY	Forearm extensor tenosynovitis
RWI	Infezione del moncone all'avambraccio	RWI	Infection of stump forearm
RWS	Trauma del moncone all'avambraccio	RWS	stump pressure injury forearm
RYC	Sindrome compartimentale all'avambraccio	RYC	Forearm compartment syndrome
RZ1	Lesione/Dolore all'avambraccio non diagnosticata	RZ1	Forearm Pain/Injury undiagnosed
RZX	Lesione/Dolore all'avambraccio non altrimenti specificata	RZX	Forearm Pain/Injury not otherwise specified
SA1	Artrosi glenoomerale	SA1	Glenohumeral osteoarthritis (O/A)
SA2	Dolore cronico all'articolazione acromionclavicolare	SA2	A/C joint chronic pain
SAA	Artrosi acromionclavicolare	SAA	A/C joint arthritis
SAO	Osteolisi distale della clavicola	SAO	Osteolysis of distal clavicle
SAX	Artrosi della spalla	SAX	Shoulder Osteoarthritis
SBC	Altro impingement subacromiale cronico	SBC	Other chronic subacromial impingement
SBI	Instabilita' associata ad impingement subacromiale	SBI	Instability associated subacromial impingement
SBS	Impingement subacromiale acuto	SBS	Acute subacromial impingement
SC1	Lesione cartilaginea della spalla	SC1	Shoulder chondral lesion
SCB	Lussazione della spalla con lesione labiale di Bankart	SCB	Shoulder dislocation with labral Bankart lesion
SCH	Lussazione della spalla con lesione HAGL	SCH	Shoulder dislocation with humeral avulsion of the glenohumeral ligament (HAGL)
SCL	Distorsione articolazione glenoomerale con danno condrale/labiale (inclusa lesione SLAP)	SCL	Glenohumeral joint sprain with chondral/labral damage (incl SLAP tear)
SCP	Lussazione posteriore della spalla con lesione posteriore del labbro	SCP	Posterior shoulder dislocation with posterior labral lesion
SCS	Lesione SLAP della spalla	SCS	Superior Labrum Anterior and Posterior (SLAP) lesion shoulder
SD1	Lussazione della spalla	SD1	Dislocated shoulder
SD2	Distorsione articolazione acromionclavicolare di grado 4-6	SD2	Grade 4-6 A/C joint dislocation
SDA	Lussazione anteriore della spalla	SDA	Shoulder dislocation (anterior)
SDG	Stiramento legamento glenoomerale	SDG	Glenohumeral ligament tear
SDI	Lussazione inferiore della spalla	SDI	Inferior shoulder dislocation
SDN	Lussazione della spalla con lesione di nervo non specificato	SDN	Shoulder dislocation with axillary nerve injury
SDP	Lussazione posteriore della spalla	SDP	Posterior shoulder dislocation
SDS	Sublussazione acuta della spalla	SDS	Acute shoulder subluxation
SDU	Lussazione della spalla con lesione del nervo ascellare	SDU	Shoulder dislocation with other or unspecified neurological injury
SF2	Frattura della scapola	SF2	Scapula fracture
SF3	Frattura del collo dell'omero	SF3	Fracture neck of humerus
SFA	Frattura lussazione articolazione acromionclavicolare	SFA	Fracture dislocation A/C joint
SFB	Frattura glenoidea/Lesione ossea di Bankart	SFB	Fractured glenoid /bony Bankart lesion
SFC	Frattura della clavicola	SFC	Clavicular fracture
SFHT	Frattura della grande tuberosita' dell'omero	SFHT	Fracture greater tuberosity humerus
SFI	Frattura del terzo mediale della clavicola	SFI	Fracture inner third clavicle
SFM	Frattura del terzo medio della clavicola	SFM	Fracture middle third clavicle
SFO	Frattura del terzo laterale della clavicola	SFO	Fracture outer third clavicle
SFR	Ricorrenza di frattura alla clavicola sul callo osseo	SFR	Refracture clavicle through callus
SFS	Frattura di Hill Sachs	SFS	Hill Sachs compression fracture
SFX	Frattura/e della spalla	SFX	Shoulder Fractures
SGO	Osteocondrosi della spalla	SGO	Osteochondrosis shoulder
SGS	Lesione da trazione di apofisi alla spalla	SGS	Traction injury to apophysis at shoulder
SH1	Contusione/Ematoma alla spalla	SH1	Shoulder contusion/haematoma
SHA	Contusione articolazione acromionclavicolare	SHA	A/C Joint contusion
SHD	Ematoma del deltoide	SHD	Deltoid haematoma
SHM	Ematoma muscolare alla spalla	SHM	Shoulder muscle haematoma
SHZ	Contusione alla regione della spalla	SHZ	Shoulder region contusion
SIX	Abrasione tessuti molli della spalla	SIX	Shoulder Soft Tissue Abrasion
SK1	Lacerazione alla spalla non richiedente sutura	SK1	Shoulder laceration not requiring suturing
SKXQ	Complicazione di lacerazione alla spalla (inclusa infezione)	SKXQ	Complication of shoulder laceration including infection
SKXS	Lacerazione alla spalla richiedente sutura	SKXS	Shoulder laceration requiring suturing
SL1	Distorsione articolazione glenoomerale	SL1	Glenohumeral joint sprains
SL2	Distorsione articolazione acromionclavicolare	SL2	Acromioclavicular (A/C) joint sprain
SLA	Distorsione articolazione acromionclavicolare di grado 1	SLA	Grade 1 A/C joint sprain
SLD	Distorsione articolazione acromionclavicolare di grado 3	SLD	Grade 3 A/C joint dislocation
SLI	Distorsione legamenti glenoomerali	SLI	Glenohumeral ligament sprain
SLJ	Distorsione articolazione acromionclavicolare di grado 2	SLJ	Grade 2 A/C joint sprain
SM1	Lesione muscolare alla spalla	SM1	Muscle strain, shoulder region
SMD	Lesione muscolare del deltoide	SMD	Deltoid muscle injury
SML	Lesione muscolare del gran dorsale	SML	Latissimus dorsi muscle strain
SMP	Lesione muscolare del grande pettorale	SMP	Pectoralis major muscle strain
SMR	Lesione muscolare della cuffia dei rotatori	SMR	Rotator Cuff muscle injury
SMY	Trigger points/Dolore muscolare alla spalla	SMY	Shoulder muscle trigger points/posterior muscle soreness
SMZ	Altra lesione muscolare alla spalla non altrimenti specificata	SMZ	Other shoulder muscle injury not elsewhere specified
SN1	Lesione da trazione/dolore pungente/bruciore del plesso brachiale	SN1	Brachial plexus traction injury/burner/stinger
SN2	Paralisi isolata del nervo ascellare	SN2	Isolated axillary nerve palsy
SN3	Sindrome dello stretto toracico (neurale)	SN3	Thoracic Outlet Syndrome (neural)
SN4	Paralisi o intrappolamento nervoso del nervo soprascapolare	SN4	Suprascapular nerve entrapment or palsy
SNX	Lesione di un nervo alla spalla	SNX	Shoulder Neurological injury
SPZ	Dolore alla spalla senza specifica del tessuto	SPZ	Shoulder pain without tissue type specified
SQB	Impingement interno cronico della spalla	SQB	Chronic internal impingement
SQC	Costa cervicale	SQC	Cervical rib
SQE	Impingement interno della spalla	SQE	Internal impingement of the shoulder
SQF	Capsulite adesiva/Spalla congelata	SQF	Adhesive capsulitis/frozen shoulder
SQP	Impingement interno posteriore acuto della spalla	SQP	Acute posterior internal impingement
SR1	Rottura tendinea del sottoscapolare	SR1	Subscapularis tendon rupture
SR2	Rottura tendinea del capo lungo del bicipite brachiale	SR2	Rupture of long head of biceps tendon
SR3	Rottura tendinea del grande pettorale	SR3	Pec Major tendon rupture
SRI	Rottura tendinea del sottospinato	SRI	Infraspinatus tendon rupture
SRS	Rottura tendinea del sopraspinato	SRS	Supraspinatus tendon rupture full thickness
SS1	Frattura da stress del processo coracoideo	SS1	Stress fracture coracoid process
SSA	Lesione da stress/sovraccarico dell'articolazione acromionclavicolare	SSA	A/C joint stress/overuse injury
SSF	Lesione da stress osseo/sovraccarico della spalla	SSF	Shoulder bony stress/over use injury
SSX	Lesione da stress/sovraccarico della spalla incluse fratture da stress	SSX	Shoulder stress/Overuse injuries incl stress fractures
SSZ	Altra lesione ossea/sovraccarico della spalla non altrimenti specificata	SSZ	Other bony/overuse injuries not elsewhere classified
ST1	Patologia tendinea della cuffia dei rotatori	ST1	Rotator cuff tendon pathology
ST2	Tendinopatia prossimale del bicipite brachiale	ST2	Biceps tendinopathy
ST3	Tendinopatia calcifica	ST3	Calcific tendinopathy
ST4	Lesione tendinea parziale del sopraspinato	ST4	Supraspinatus tendon tear partial thickness
STB	Lesione tendinea prossimale del bicipite brachiale	STB	Proximal biceps tendon injury
STC	Lesione tendinea del sottoscapolare	STC	Subscapularis Tendon Injury
STD	Impingement subacromiale	STD	Subacromial impingement
STE	Impingement/Sinovite della spalla	STE	Shoulder impingement/Synovitis
STF	Impingement interno acuto della spalla	STF	Acute anterior internal impingement
STI	Altra lesione tendinea del sottospinato non altrimenti specificata	STI	Other Infraspinatus tendon injury Not otherwise specified
STIX	Lesione tendinea del sottospinato	STIX	Infraspinatus tendon injury
STM	Lesione tendinea multipla alla spalla	STM	Multiple tendon injury
STO	Altra lesione tendinea del bicipite brachiale non altrimenti specificata	STO	Other biceps tendon injury not otherwise specified
STP	Altra lesione tendinea del grande pettorale non altrimenti specificata	STP	Other pec major tendon injury not otherwise specified
STS	Lesione tendinea del sopraspinato	STS	Supraspinatus tendinopathy
STU	Altra lesione tendinea del sottoscapolare non altrimenti specificata	STU	Other Subscapularis tendon injury not otherwise specified
STZ	Altra lesione tendinea alla spalla non altrimenti specificata	STZ	Shoulder tendon injury not otherwise specified
SU1	Instabilita' cronica della spalla	SU1	Chronic Shoulder instability
SUA	Instabilita' anteriore della spalla	SUA	Anterior shoulder instability
SUC	Instabilita'/Distrosione ricorrente articolazione acromionclavicolare	SUC	A/C Joint instability/recurrent sprains
SUP	Instabilita' posteriore della spalla	SUP	Posterior shoulder instability
SVT	Sindrome dello stretto toracico (vascolare)	SVT	Shoulder vascular thoracic outlet injury
SVV	Ostruzione della vena succlavia	SVV	Subclavian vein obstruction
SZ1	Dolore alla spalla non diagnosticato	SZ1	Shoulder pain undiagnosed
SZA	Post-chirurgia all'articolazione acromionclavicolare	SZA	Post A/C joint surgery
SZP	Dolore/Lesione alla spalla non altrimenti specificata	SZP	Shoulder Pain/Injury not otherwise specified
SZR	Post-ricostruzione della spalla	SZR	Post shoulder reconstruction
SZS	Post-chirurgia di spalla	SZS	Post shoulder surgery
TF1	Frattura della diafisi del femore	TF1	Fractured femoral shaft
TFX	Frattura alla coscia	TFX	Thigh Fractures
TGX	Lesione di cartilagine di accrescimento alla coscia	TGX	Thigh region physis injury
TH1	Contusione/Ematoma alla coscia	TH1	Contusion/haematoma of thigh
THA	Sanguinamento arterioso acuto alla coscia	THA	Acute arterial bleed thigh
THD	Ematoma ai muscoli adduttori	THD	Adductor muscle haematoma
THH	Ematoma ai muscoli ischiocrurali	THH	Hamstring muscle haematoma
THI	Ecchimosi/Ematoma alla cresta iliaca/medio gluteo	THI	Bruising/haematoma iliac crest/gluteus medius
THM	Miosite ossificante alla coscia	THM	Myositis ossificans thigh
THQ	Ematoma al muscolo quadricipite	THQ	Quadriceps muscle haematoma
THT	Ematoma a muscolo della coscia	THT	Thigh muscle haematoma
THV	Ematoma al tratto ileotibiale	THV	Iliotibial band haematoma
THZ	Altra ecchimosi/ematoma a tessuto molle della coscia non altrimenti specificato	THZ	Other thigh soft tissue bruising/haematoma not otherwise specified
TIX	Abrasione alla coscia	TIX	Thigh abrasion
TJF	Contusione ossea del femore	TJF	Femur bone contusion
TK1	Complicazione di lacerazione alla coscia (inclusa infezione)	TK1	Complication of laceration incl. infection
TKX	Lacerazione/Abrasione alla coscia	TKX	Thigh Laceration/Abrasion
TM1	Stiramento/Strappo degli ischiocrurali	TM1	Hamstring strain/tear
TM2	Lesione muscolare al quadricipite	TM2	Quadriceps strain/tear
TMA	Stiramento distale degli adduttori	TMA	Distal adductor strain
TMAL	Stiramento dell'adduttore lungo	TMAL	Adductor longus strain
TMAR	Lesione muscolare agli adduttori (grado III)	TMAR	Adductor muscle rupture/grade 3 strain
TMB	Stiramento muscolare del bicipite femorale (grado I-II)	TMB	Biceps femoris strain grade 1 - 2
TMC	Crampo muscolare alla coscia durante l'esercizio	TMC	Thigh muscle cramping during exercise
TMCA	Crampo muscolare agli adduttori durante l'esercizio	TMCA	Adductor muscle cramping during exercise
TMCQ	Crampo muscolare al quadricipite durante l'esercizio	TMCQ	Quadricep cramping during exercise
TMG	Stiramento muscolare del medio/piccolo gluteo	TMG	Gluteus medius/minimus strain
TMGQ	Atrofia muscolare del quadricipite	TMGQ	Quadriceps wasting
TMGX	Atrofia muscolare alla coscia	TMGX	Thigh muscle wasting
TMH	Crampo muscolare agli ischiocrurali durante l'esercizio	TMH	Hamstring cramping during exercise
TMHR	Lesione muscolare degli ischiocrurali (grado III)	TMHR	Grade 3 hamstring strain
TML	Tensione muscolare riferita dalla schiena	TML	Back referred muscle tightness
TMM	Stiramento del grande adduttore	TMM	Adductor magnus strain
TMP	Trigger points muscolare alla coscia	TMP	Thigh muscle trigger points
TMQ	Rottura del retto femorale	TMQ	Rectus femoris rupture
TMR	Stiramento del retto femorale	TMR	Rectus femoris strain
TMS	Stiramento/Tendinopatia del semimembranoso (grado I-II)	TMS	Semimembranosis/tendinosis strain (grade 1 - 2)
TMT	Trigger points muscolare al retto femorale	TMT	Rectus femoris trigger points
TMV	Altro stiramento del quadricipite	TMV	Other quadricep strain
TMW	Tensione muscolare agli ischiocrurali riferita dalla schiena	TMW	Back referred hamstring tightness
TMX	Stiramento muscolare del grande gluteo	TMX	Gluteus maximus strain
TMY	Trigger points muscolare agli ischiocrurali laterali	TMY	Lateral hamstring trigger points
TMZ	Stiramento/Spasmo/Trigger Points a muscolo della coscia	TMZ	Thigh Muscle strain/Spasm/Trigger Points
TN1	Intrappolamento nervoso alla coscia	TN1	Nerve entrapment in thigh
TNEL	Intrappolamento del nervo cutaneo laterale della coscia	TNEL	Lateral cutaneous nerve of thigh entrapment
TPZ	Dolore alla coscia senza specifica del tipo di tessuto	TPZ	Thigh pain without tissue type specified
TR1	Lesione tendinea degli ischiocrurali	TR1	Hamstring tendon injury
TRH	Rottura del tendine prossimale degli ischiocrurali	TRH	Hamstring origin tendon rupture
TRM	Rottura tendinea del medio/piccolo gluteo	TRM	Gluteus med/min tendon rupture
TS1	Frattura da stress alla coscia	TS1	Femoral bone stress lesion
TSF	Frattura da stress della diafisi del femore	TSF	Femoral shaft stress fracture
TT1	Tendinopatia prossimale degli ischiocrurali	TT1	Hamstring origin tendinopathy
TT8	Lesione tendinea alla coscia	TT8	Thigh Tendon Injuries
TTG	Tendinopatia/entesopatia al gluteo	TTG	Gluteal tendinopathy/enthesopathy
TTH	Tendinopatia prossimale degli ischiocrurali con borsite ischiatica	TTH	Hamstring tendinopathy with ischial bursitis
TTM	Tendinopatia del medio/piccolo gluteo	TTM	Gluteus med/min tendinopathy
TTP	Tenoperiostite alla coscia	TTP	Tenoperiostitis of Thigh
TTR	Tendinopatia prossimale del retto femorale	TTR	Rectus femoris origin tendinopathy
TTS	Lesione tendinea del sartorio	TTS	Sartorius tendon injury
TVML	Lesione di Morel-Lavallée della regione trocanterica/femorale	TVML	Morel-Lavallée lesion, hip/thigh
TWI	Infezione del moncone alla coscia	TWI	Infection of stump thigh
TWS	Trauma del moncone alla coscia	TWS	stump pressure injury thigh
TYC	Sindrome compartimentale alla coscia	TYC	Compartment Syndrome of Thigh
TZ1	Dolore/lesione alla coscia non altrimenti specificato	TZ1	Thigh pain/Injury Not otherwise specified
TZS	Altra lesione da stress/sovraccarico alla coscia	TZS	Other stress/Overuse Injuries to Thigh
TZX	Dolore alla coscia non altrimenti specificato	TZX	Thigh Pain Not otherwise specified
TZZ	Dolore alla coscia non diagnosticato	TZZ	Thigh pain undiagnosed
UF1	Frattura della diafisi dell'omero	UF1	Midshaft humerus fracture
UFH	Frattura dell'omero	UFH	Humerus fracture
UFX	Frattura al braccio	UFX	Upper Arm Fracture
UGL	Little leaguers' shoulder	UGL	Little leaguers' shoulder
UH1	Ematoma del bicipite brachiale	UH1	Biceps haematoma
UH3	Ematoma del tricipite brachiale	UH3	Triceps Haematoma
UHM	Miosite ossificante al braccio	UHM	Upper arm myositis ossificans
UHT	Ecchimosi/Ematoma muscolare al braccio	UHT	Upper arm muscle bruising/haematoma
UHX	Ecchimosi/Ematoma ai tessuti molli del braccio	UHX	Upper Arm Soft Tissue Bruising/Haematoma
UHZ	Altra ecchimosi/ematoma ai tessuti molli del braccio	UHZ	Other Upper arm soft tissue bruising/haematoma
UIX	Abrasione al braccio	UIX	Upper Arm Abrasion
UJX	Contusione ossea dell'omero	UJX	Humerus bone contusion
UK1	Lacerazione al braccio	UK1	Upper arm laceration
UM1	Stiramento muscolare del bicipite brachiale	UM1	Biceps muscle strain
UMD	DOMS al braccio	UMD	Upper arm delayed onset muscle soreness (DOMS)
UMT	Stiramento muscolare del tricipite brachiale	UMT	Triceps muscle strain
UMX	Trigger points/Spasmo/Stiramento muscolare del braccio	UMX	Upper Arm Muscle Strain/Spasm/Trigger points
UMY	Trigger points/Dolore a muscolo del braccio	UMY	Upper arm muscle trigger points/pain
UN1	Lesione del nervo mediano al braccio	UN1	Median nerve injury upper arm
UNR	Lesione del nervo radiale al braccio	UNR	Radial nerve injury upper arm
UNS	Lesione del nervo muscolocutaneo al braccio	UNS	Musculocutaneous nerve injury upper arm
UNU	Lesione del nervo ulnare al braccio	UNU	Ulnar nerve injury upper arm
UNX	Lesione nervosa al braccio	UNX	Upper Arm neurological injury
UPS	Lesione da sovraccarico a tessuto molle del braccio (es: periostite)	UPS	Upper arm soft tissue overuse injury (e.g. periostitis)
UPZ	Altra lesione da sovraccarico del braccio	UPZ	Other Upper Arm Overuse Injury
UR1	Lesione tendinea del grande pettorale	UR1	Pectoralis major tendon injury
US1	Frattura da stress dell'omero	US1	Stress fracture humerus
USF	Frattura da stress al braccio	USF	Humerus stress fracture involving cortex
USX	Lesione da stress ossea/sovraccarico al braccio	USX	Upper Arm Bony Stress /Overuse Injury
UT8	Lesione tendinea al braccio	UT8	Upper Arm Tendon Injury
UWI	Infezione del moncone al braccio	UWI	Infection of stump upper arm
UWS	Trauma del moncone al braccio	UWS	stump pressure injury upper arm
UZX	Dolore/Lesione al braccio non altrimenti specificata	UZX	Upper Arm Pain/Injury not otherwise specified
WA1	Artrosi al polso	WA1	Wrist Osteoarthritis (O/A)
WAS	Collasso scafolunato avanzato (post lesione scafolunata)	WAS	Scapholunate advanced collapse (SLAC)
WAW	Artrosi dell'articolazione radiocarpica	WAW	Wrist (radiocarpal) osteoarthritis
WC1	Lesione fibrocartilaginea al polso	WC1	Wrist fibrocartilage tear
WCX	Lesione condrale/osteocondrale al polso	WCX	Wrist Osteochondral/Chondral Injury
WD1	Lussazione del carpo	WD1	Dislocation through carpus
WDC	Lussazione di articolazione carpometacarpale delle dita	WDC	Dislocation of CMC joint of fingers
WDD	Lussazione dell'articolazione radioulnare distale	WDD	Distal radioulnar joint dislocation
WDP	Lussazione di articolazione al pollice	WDP	Dislocation of thumb joint
WDW	Lussazione dell'articolazione radiocarpica	WDW	Radiocarpal joint dislocation
WDX	Lussazione al polso/mano	WDX	Wrist and Hand Dislocations
WEL	Necrosi avascolare del semilunare	WEL	Avascular necrosis lunate
WEN	Pseudoartrosi dello scafoide	WEN	Non union fractured scaphoid
WES	Necrosi avascolare dello scafoide	WES	Avascular necrosis scaphoid
WEW	Necrosi avascolare a polso/mano	WEW	Avascular necrosis in wrist/hand
WF1	Frattura dello scafoide	WF1	Fractured scaphoid
WF2	Frattura di altro osso del carpo	WF2	Fracture other carpal bone
WF3	Frattura del polso con complicazione (es: rottura del tendine dell'estensore lungo del pollice)	WF3	Wrist fracture with complication (e.g. extensor pollicus longus rupture)
WFD	Frattura del polo distale dello scafoide	WFD	Fracture distal pole scaphoid
WFH	Frattura dell'uncinato	WFH	Fractured hamate
WFM	Frattura multipla di ossa del carpo	WFM	Fracture multiple carpal bones
WFO	Frattura dell'uncino dell'uncinato	WFO	Fractured hook of hamate
WFP	Frattura del polo prossimale dello scafoide	WFP	Fracture proximal pole scaphoid
WFR	Frattura distale di radio +/- ulna	WFR	Fracture of distal radius +/- ulna
WFS	Frattura della stiloide radiale	WFS	Fracture radial styloid
WFT	Frattura del trapezio	WFT	Fractured trapezium
WFU	Frattura della stiloide ulnare	WFU	Fracture of ulna styloid
WFW	Frattura del corpo dello scafoide	WFW	Fracture waist scaphoid
WGO	Osteocondrosi al polso/mano	WGO	Osteochondrosis of wrist and hand
WGR	Epifisite distale del radio	WGR	Epiphysitis of distal radius
WGT	Lesione da trazione di apofisi al polso/mano	WGT	Traction injury to apophysis at wrist/hand
WH1	Ecchimosi/Ematoma al polso	WH1	Wrist bruising/haematoma
WIX	Abrasione al polso	WIX	Wrist abrasion
WJ1	Altra complicazione di distorsione del polso	WJ1	Other complication of wrist sprain
WJ2	Lesione dell'articolazione radioulnare distale	WJ2	Distal radioulnar joint injury
WJC	Altra lesione legamentosa al carpo	WJC	Other carpal ligament injury
WK1	Lacerazione/Abrasione dorsale del polso	WK1	Dorsal wrist laceration/abrasion
[truncated: 77 more rows]
